# Supplementary material for: Aqueous Artemisia argyi extract mitigates acute lung injury in association with coordinated alterations in gut microbiota, metabolic homeostasis, and pulmonary inflammatory gene expression
Source: Front Immunol. 2026 Apr 2;17:1770675. doi: 10.3389/fimmu.2026.1770675 (PMC13082973; doi:10.3389/fimmu.2026.1770675)
Supplement: Supplementary file 1 [file DataSheet1.zip]

Archive with 129 entries (109 files):
- Data/
- Data/ELISA/
- Data/ELISA/AA+LPS(ALI   ELISA).prism
- Data/Figure/
- Data/Figure/fig1/
- Data/Figure/fig1/A.pdf
- Data/Figure/fig1/B.pdf
- Data/Figure/fig1/C.pdf
- Data/Figure/fig2/
- Data/Figure/fig2/HE.pdf
- Data/Figure/fig2/IL-10.pdf
- Data/Figure/fig2/IL-1β.pdf
- Data/Figure/fig2/IL-6.pdf
- Data/Figure/fig2/Injury score.pdf
- Data/Figure/fig2/MPO.pdf
- Data/Figure/fig2/Protocol.pdf
- Data/Figure/fig2/TNFα.pdf
- Data/Figure/fig2/W_D.pdf
- Data/Figure/fig3/
- Data/Figure/fig3/A.pdf
- Data/Figure/fig3/B.pdf
- Data/Figure/fig3/C.pdf
- Data/Figure/fig3/D.pdf
- Data/Figure/fig3/E.pdf
- Data/Figure/fig3/F.pdf
- Data/Figure/fig3/G.pdf
- Data/Figure/fig3/H.pdf
- Data/Figure/fig4/
- Data/Figure/fig4/A.pdf
- Data/Figure/fig4/B.pdf
- Data/Figure/fig4/C.pdf
- Data/Figure/fig4/D.pdf
- Data/Figure/fig4/E.pdf
- Data/Figure/fig4/F.pdf
- Data/Figure/fig4/G.pdf
- Data/Figure/fig5/
- Data/Figure/fig5/A.pdf
- Data/Figure/fig5/B.pdf
- Data/Figure/fig5/C.pdf
- Data/Figure/fig5/D.pdf
- Data/Figure/fig5/E.pdf
- Data/Figure/fig5/F.pdf
- Data/Figure/fig5/G.pdf
- Data/Figure/fig5/H.pdf
- Data/Figure/fig6/
- Data/Figure/fig6/A.pdf
- Data/Figure/fig6/B.pdf
- Data/Figure/fig6/C.pdf
- Data/Figure/fig6/D.pdf
- Data/Figure/fig6/E.pdf
- Data/Figure/fig6/F.pdf
- Data/Figure/fig6/G.pdf
- Data/Figure/fig6/H.pdf
- Data/Figure/fig6/I.pdf
- Data/Figure/fig6/J.pdf
- Data/Figure/fig6/K.pdf
- Data/Figure/fig6/L.pdf
- Data/Figure/fig6/M.pdf
- Data/Figure/fig6/N.pdf
- Data/Figure/fig6/O.pdf
- Data/Figure/fig6/P.pdf
- Data/Figure/fig7/
- Data/Figure/fig7/A.pdf
- Data/Figure/fig7/B.pdf
- Data/Figure/fig7/C.pdf
- Data/Figure/fig7/D.pdf
- Data/Figure/Figure1.tif
- Data/Figure/Figure2.tif
- Data/Figure/Figure3.tif
- Data/Figure/Figure4.tif
- Data/Figure/Figure5.tif
- Data/Figure/Figure6-1.tif
- Data/Figure/Figure6-2.tif
- Data/Figure/Figure7.tif
- Data/qPCR/
- Data/qPCR/IL1 IL6/
- Data/qPCR/IL1 IL6/IL1 IL6 Ctrl.txt
- Data/qPCR/IL1 IL6/IL1 IL6 LPS+AEAAH.txt
- Data/qPCR/IL1 IL6/IL1 IL6 LPS+AEAAL.txt
- Data/qPCR/IL1 IL6/IL1 IL6 LPS+AEAAM.txt
- Data/qPCR/IL1 IL6/IL1 IL6 LPS.txt
- Data/qPCR/IL10 TNFA/
- Data/qPCR/IL10 TNFA/IL10 TNFa Ctrl.txt
- Data/qPCR/IL10 TNFA/IL10 TNFa LPS+AEAAH.txt
- Data/qPCR/IL10 TNFA/IL10 TNFa LPS+AEAAL.txt
- Data/qPCR/IL10 TNFA/IL10 TNFa LPS+AEAAM.txt
- Data/qPCR/IL10 TNFA/IL10 TNFa LPS.txt
- Data/qPCR/JUN FOS/
- Data/qPCR/JUN FOS/FOS JUN LPS+AEAAH.txt
- Data/qPCR/JUN FOS/FOS JUN LPS+AEAAL.txt
- Data/qPCR/JUN FOS/FOS JUN LPS+AEAAM.txt
- Data/qPCR/JUN FOS/FOS JUN LPS.txt
- Data/qPCR/JUN FOS/JUN FOS Ctrl.txt
- Data/qPCR/MAPK1 MAPK3/
- Data/qPCR/MAPK1 MAPK3/MAPK1 MAPK3 Ctrl.txt
- Data/qPCR/MAPK1 MAPK3/MAPK1 MAPK3 LPS+AEAAH.txt
- Data/qPCR/MAPK1 MAPK3/MAPK1 MAPK3 LPS+AEAAL.txt
- Data/qPCR/MAPK1 MAPK3/MAPK1 MAPK3 LPS+AEAAM.txt
- Data/qPCR/MAPK1 MAPK3/MAPK1 MAPK3 LPS.txt
- Data/qPCR/MAPK10 CCND1/
- Data/qPCR/MAPK10 CCND1/MAPK10 CCND1 Ctrl.txt
- Data/qPCR/MAPK10 CCND1/MAPK10 CCND1 LPS+AEAAH.txt
- Data/qPCR/MAPK10 CCND1/MAPK10 CCND1 LPS+AEAAL.txt
- Data/qPCR/MAPK10 CCND1/MAPK10 CCND1 LPS+AEAAM.txt
- Data/qPCR/MAPK10 CCND1/MAPK10 CCND1 LPS.txt
- Data/qPCR/MAPK14 AKT1/
- Data/qPCR/MAPK14 AKT1/MAPK14 AKT1 Ctrl.txt
- Data/qPCR/MAPK14 AKT1/MAPK14 AKT1 LPS+AEAAH.txt
- Data/qPCR/MAPK14 AKT1/MAPK14 AKT1 LPS+AEAAL.txt
- Data/qPCR/MAPK14 AKT1/MAPK14 AKT1 LPS+AEAAM.txt
- Data/qPCR/MAPK14 AKT1/MAPK14 AKT1 LPS.txt
- Data/qPCR/NFKBIA TNFIP3/
- Data/qPCR/NFKBIA TNFIP3/NFKBIA TNFIP3 Ctrl.txt
- Data/qPCR/NFKBIA TNFIP3/NFKBIA TNFIP3 LPS+AEAAH.txt
- Data/qPCR/NFKBIA TNFIP3/NFKBIA TNFIP3 LPS+AEAAL.txt
- Data/qPCR/NFKBIA TNFIP3/NFKBIA TNFIP3 LPS+AEAAM.txt
- Data/qPCR/NFKBIA TNFIP3/NFKBIA TNFIP3 LPS.txt
- Data/qPCR/PI3KCA MYD88/
- Data/qPCR/PI3KCA MYD88/PI3KCA MYD88 Ctrl.txt
- Data/qPCR/PI3KCA MYD88/PI3KCA MYD88 LPS+AEAAH.txt
- Data/qPCR/PI3KCA MYD88/PI3KCA MYD88 LPS+AEAAL.txt
- Data/qPCR/PI3KCA MYD88/PI3KCA MYD88 LPS+AEAAM.txt
- Data/qPCR/PI3KCA MYD88/PI3KCA MYD88 LPS.txt
- Data/qPCR/TLR4 CXCL2/
- Data/qPCR/TLR4 CXCL2/TLR4 CXCL2 Ctrl.txt
- Data/qPCR/TLR4 CXCL2/TLR4 CXCL2 LPS+AEAAH.txt
- Data/qPCR/TLR4 CXCL2/TLR4 CXCL2 LPS+AEAAL.txt
- Data/qPCR/TLR4 CXCL2/TLR4 CXCL2 LPS+AEAAM.txt
- Data/qPCR/TLR4 CXCL2/TLR4 CXCL2 LPS.txt
