# Supplementary material for: Aqueous Artemisia argyi extract mitigates acute lung injury in association with coordinated alterations in gut microbiota, metabolic homeostasis, and pulmonary inflammatory gene expression
Source: Front Immunol. 2026 Apr 2;17:1770675. doi: 10.3389/fimmu.2026.1770675 (PMC13082973; doi:10.3389/fimmu.2026.1770675)
Supplement: Supplementary file 1 [file DataSheet1.zip › Data/qPCR/IL1 IL6/IL1 IL6 Ctrl.txt]

Quan. Result
Well	Sample ID	Property	Target	Dye	Ct	Ct Mean	Ct SD	Concentration	Aver. Con.	Con. SD
A02	1	Unknown	IL1	SYBR	18.73	18.85	0.29
A03	1	Unknown	IL1	SYBR	18.64	18.85	0.29
A04	1	Unknown	IL1	SYBR	19.19	18.85	0.29
A05	1	Unknown	IL6	SYBR	17.51	17.6	0.18
A06	1	Unknown	IL6	SYBR	17.8	17.6	0.18
A07	1	Unknown	IL6	SYBR	17.48	17.6	0.18
A08	1	Unknown	GAPDH	SYBR	22.91	23.15	0.3
A09	1	Unknown	GAPDH	SYBR	23.48	23.15	0.3
A10	1	Unknown	GAPDH	SYBR	23.07	23.15	0.3
A11	9	Negative	IL1	SYBR	16.45
B02	2	Unknown	IL1	SYBR	15.56	15.49	0.13
B03	2	Unknown	IL1	SYBR	15.34	15.49	0.13
B04	2	Unknown	IL1	SYBR	15.58	15.49	0.13
B05	2	Unknown	IL6	SYBR	12.53	12.49	0.11
B06	2	Unknown	IL6	SYBR	12.36	12.49	0.11
B07	2	Unknown	IL6	SYBR	12.58	12.49	0.11
B08	2	Unknown	GAPDH	SYBR	13.98	14.25	0.25
B09	2	Unknown	GAPDH	SYBR	14.29	14.25	0.25
B10	2	Unknown	GAPDH	SYBR	14.47	14.25	0.25
B11	9	Negative	IL1	SYBR	35.95
C02	3	Unknown	IL1	SYBR	14.93	14.92	0.1
C03	3	Unknown	IL1	SYBR	14.83	14.92	0.1
C04	3	Unknown	IL1	SYBR	15.02	14.92	0.1
C05	3	Unknown	IL6	SYBR	11.69	11.66	0.08
C06	3	Unknown	IL6	SYBR	11.73	11.66	0.08
C07	3	Unknown	IL6	SYBR	11.57	11.66	0.08
C08	3	Unknown	GAPDH	SYBR	14	14.09	0.08
C09	3	Unknown	GAPDH	SYBR	14.15	14.09	0.08
C10	3	Unknown	GAPDH	SYBR	14.12	14.09	0.08
C11	9	Negative	IL6	SYBR	37.68
D02	4	Unknown	IL1	SYBR	15.75	15.85	0.1
D03	4	Unknown	IL1	SYBR	15.94	15.85	0.1
D04	4	Unknown	IL1	SYBR	15.86	15.85	0.1
D05	4	Unknown	IL6	SYBR	12.77	12.8	0.03
D06	4	Unknown	IL6	SYBR12.82	12.8	0.03
D07	4	Unknown	IL6	SYBR	12.81	12.8	0.03
D08	4	Unknown	GAPDH	SYBR	14.98	14.91	0.09
D09	4	Unknown	GAPDH	SYBR	14.94	14.91	0.09
D10	4	Unknown	GAPDH	SYBR	14.82	14.91	0.09
D11	9	Negative	IL6	SYBR	0
E02	5	Unknown	IL1	SYBR	17.37	17.34	0.05
E03	5	Unknown	IL1	SYBR	17.36	17.34	0.05
E04	5	Unknown	IL1	SYBR	17.29	17.34	0.05
E05	5	Unknown	IL6	SYBR15.43	15.45	0.08
E06	5	Unknown	IL6	SYBR	15.38	15.45	0.08
E07	5	Unknown	IL6	SYBR	15.54	15.45	0.08
E08	5	Unknown	GAPDH	SYBR	17.24	17.41	0.15
E09	5	Unknown	GAPDH	SYBR	17.52	17.41	0.15
E10	5	Unknown	GAPDH	SYBR	17.48	17.41	0.15
E11	9	Negative	IL6	SYBR	36.77
F02	6	Unknown	IL1	SYBR	15.96	16.05	0.18
F03	6	Unknown	IL1	SYBR	15.92	16.05	0.18
F04	6	Unknown	IL1	SYBR	16.25	16.05	0.18
F05	6	Unknown	IL6	SYBR	13.2	13.19	0.01
F06	6	Unknown	IL6	SYBR13.17	13.19	0.01
F07	6	Unknown	IL6	SYBR	13.2	13.19	0.01
F08	6	Unknown	GAPDH	SYBR	15.15	15.16	0.03
F09	6	Unknown	GAPDH	SYBR	15.2	15.16	0.03
F10	6	Unknown	GAPDH	SYBR	15.14	15.16	0.03
F11	9	Negative	GAPDH	SYBR	0
G02	7	Unknown	IL1	SYBR	15.52	15.73	0.26
G03	7	Unknown	IL1	SYBR	15.65	15.73	0.26
G04	7	Unknown	IL1	SYBR	16.03	15.73	0.26
G05	7	Unknown	IL6	SYBR	13.12	12.97	0.14
G06	7	Unknown	IL6	SYBR	12.86	12.97	0.14
G07	7	Unknown	IL6	SYBR	12.92	12.97	0.14
G08	7	Unknown	GAPDH	SYBR	15.06	15.12	0.12
G09	7	Unknown	GAPDH	SYBR	15.04	15.12	0.12
G10	7	Unknown	GAPDH	SYBR	15.25	15.12	0.12
G11	9	Negative	GAPDH	SYBR	36.8
H02	8	Unknown	IL1	SYBR	17.44	17.76	0.6
H03	8	Unknown	IL1	SYBR	17.39	17.76	0.6
H04	8	Unknown	IL1	SYBR	18.46	17.76	0.6
H05	8	Unknown	IL6	SYBR	14.67	14.53	0.18
H06	8	Unknown	IL6	SYBR	14.33	14.53	0.18
H07	8	Unknown	IL6	SYBR	14.6	14.53	0.18
H08	8	Unknown	GAPDH	SYBR	16.43	16.32	0.13
H09	8	Unknown	GAPDH	SYBR	16.35	16.32	0.13
H10	8	Unknown	GAPDH	SYBR	16.18	16.32	0.13
H11	9	Negative	GAPDH	SYBR	0
