# Supplementary material for: Aqueous Artemisia argyi extract mitigates acute lung injury in association with coordinated alterations in gut microbiota, metabolic homeostasis, and pulmonary inflammatory gene expression
Source: Front Immunol. 2026 Apr 2;17:1770675. doi: 10.3389/fimmu.2026.1770675 (PMC13082973; doi:10.3389/fimmu.2026.1770675)
Supplement: Supplementary file 1 [file DataSheet1.zip › Data/qPCR/IL1 IL6/IL1 IL6 LPS+AEAAH.txt]

Quan. Result

Well	Sample ID	Property	Target	Dye	Ct	Ct Mean	Ct SD	Concentration	Aver. Con.	Con. SD
A02	1	Unknown	IL1B	SYBR	23.69	21.99	2.19				
A03	1	Unknown	IL1B	SYBR	22.77	31.99	2.19				
A04	1	Unknown	IL1B	SYBR	29.52	31.99	2.19				
A05	1	Unknown	IL6	SYBR	21.86	32.47	2.92				
A06	1	Unknown	IL6	SYBR	29.9	22.47	2.92				
A07	1	Unknown	IL6	SYBR	25.65	22.47	2.92				
A08	1	Unknown	Bactin	SYBR	21.78	21.81	0.09				
A09	1	Unknown	Bactin	SYBR	21.74	21.81	0.09				
A10	1	Unknown	Bactin	SYBR	21.92	21.81	0.09				
A11	9	Negative	IL1B	SYBR	0						
B02	2	Unknown	IL1B	SYBR	12.15	12.84	1.67				
B03	2	Unknown	IL1B	SYBR	11.62	12.84	1.67				
B04	2	Unknown	IL1B	SYBR	14.75	12.84	1.67				
B05	2	Unknown	IL6	SYBR	12.03	13.65	1.4				
B06	2	Unknown	IL6	SYBR	14.36	13.65	1.4				
B07	2	Unknown	IL6	SYBR	14.55	13.65	1.4				
B08	2	Unknown	Bactin	SYBR	17.41	17.43	0.17				
B09	2	Unknown	Bactin	SYBR	17.27	17.43	0.17				
B10	2	Unknown	Bactin	SYBR	17.61	17.43	0.17				
B11	9	Negative	IL1B	SYBR	0						
C02	3	Unknown	IL1B	SYBR	14.15	14.31	0.36				
C03	3	Unknown	IL1B	SYBR14.07	14.31	0.36				
C04	3	Unknown	IL1B	SYBR	14.73	14.31	0.36				
C05	3	Unknown	IL6	SYBR	14.47	14.59	0.41				
C06	3	Unknown	IL6	SYBR15.05	14.59	0.41				
C07	3	Unknown	IL6	SYBR14.26	14.59	0.41				
C08	3	Unknown	Bactin	SYBR	19.26	19.36	0.14				
C09	3	Unknown	Bactin	SYBR	19.46	19.36	0.14				
C10	3	Unknown	Bactin	SYBR	0	19.36	0.14				
C11	9	Negative	IL1B	SYBR	0						
D02	4	Unknown	IL1B	SYBR	12.94	13.74	1.49				
D03	4	Unknown	IL1B	SYBR	12.82	13.74	1.49				
D04	4	Unknown	IL1B	SYBR	15.46	13.74	1.49				
D05	4	Unknown	IL6	SYBR	12.82	14.33	1.32				
D06	4	Unknown	IL6	SYBR15	14.33	1.32				
D07	4	Unknown	IL6	SYBR15.19	14.33	1.32				
D08	4	Unknown	Bactin	SYBR	17.83	17.47	0.32				
D09	4	Unknown	Bactin	SYBR	17.21	17.47	0.32				
D10	4	Unknown	Bactin	SYBR	17.37	17.47	0.32				
D11	9	Negative	IL6	SYBR	36.75						
E02	5	Unknown	IL1B	SYBR	22.68	21.23	1.9				
E03	5	Unknown	IL1B	SYBR	21.93	21.23	1.9				
E04	5	Unknown	IL1B	SYBR19.08	21.23	1.9				
E05	5	Unknown	IL6	SYBR	23.61	20.61	2.6				
E06	5	Unknown	IL6	SYBR	18.9	20.61	2.6				
E07	5	Unknown	IL6	SYBR	19.34	20.61	2.6				
E08	5	Unknown	Bactin	SYBR	19.77	19.9	0.24				
E09	5	Unknown	Bactin	SYBR	20.18	19.9	0.24				
E10	5	Unknown	Bactin	SYBR	19.75	19.9	0.24				
E11	9	Negative	IL6	SYBR	36.02						
F02	6	Unknown	IL1B	SYBR	15.44	15.64	0.18				
F03	6	Unknown	IL1B	SYBR	15.67	15.64	0.18				
F04	6	Unknown	IL1B	SYBR	15.79	15.64	0.18				
F05	6	Unknown	IL6	SYBR	15.57	15.41	0.16				
F06	6	Unknown	IL6	SYBR	15.4	15.41	0.16				
F07	6	Unknown	IL6	SYBR	15.26	15.41	0.16				
F08	6	Unknown	Bactin	SYBR	20.77	20.68	0.19				
F09	6	Unknown	Bactin	SYBR	20.81	20.68	0.19				
F10	6	Unknown	Bactin	SYBR	20.46	20.68	0.19				
F11	9	Negative	IL6	SYBR	35.5						
G02	7	Unknown	IL1B	SYBR15.53	16.76	1.47				
G03	7	Unknown	IL1B	SYBR16.37	16.76	1.47				
G04	7	Unknown	IL1B	SYBR	18.39	16.76	1.47				
G05	7	Unknown	IL6	SYBR	15.84	17.43	1.41				
G06	7	Unknown	IL6	SYBR	17.94	17.43	1.41				
G07	7	Unknown	IL6	SYBR	18.53	17.43	1.41				
G08	7	Unknown	Bactin	SYBR	19.34	19.23	0.14				
G09	7	Unknown	Bactin	SYBR	19.28	19.23	0.14				
G10	7	Unknown	Bactin	SYBR	19.07	19.23	0.14				
G11	9	Negative	Bactin	SYBR	0						
H02	8	Unknown	IL1B	SYBR	12.98	14.17	1.62				
H03	8	Unknown	IL1B	SYBR	13.52	14.17	1.62				
H04	8	Unknown	IL1B	SYBR	16.01	14.17	1.62				
H05	8	Unknown	IL6	SYBR	13.31	15	1.49				
H06	8	Unknown	IL6	SYBR	15.54	15	1.49				
H07	8	Unknown	IL6	SYBR	16.14	15	1.49				
H08	8	Unknown	Bactin	SYBR	17.8	17.89	0.11				
H09	8	Unknown	Bactin	SYBR	17.86	17.89	0.11				
H10	8	Unknown	Bactin	SYBR	18.02	17.89	0.11				
H11	9	Negative	Bactin	SYBR	0						
