# Supplementary material for: Aqueous Artemisia argyi extract mitigates acute lung injury in association with coordinated alterations in gut microbiota, metabolic homeostasis, and pulmonary inflammatory gene expression
Source: Front Immunol. 2026 Apr 2;17:1770675. doi: 10.3389/fimmu.2026.1770675 (PMC13082973; doi:10.3389/fimmu.2026.1770675)
Supplement: Supplementary file 1 [file DataSheet1.zip › Data/qPCR/IL1 IL6/IL1 IL6 LPS+AEAAL.txt]

Quan. Result
Well	Sample ID	Property	Target	Dye	Ct	Ct Mean	Ct SD	Concentration	Aver. Con.	Con. SD
A02	1	Unknown	IL1B	SYBR14.48	14.3	0.2
A03	1	Unknown	IL1B	SYBR14.08	14.3	0.2
A04	1	Unknown	IL1B	SYBR	14.34	14.3	0.2
A05	1	Unknown	IL6	SYBR	15.76	16.28	0.47
A06	1	Unknown	IL6	SYBR	16.67	16.28	0.47
A07	1	Unknown	IL6	SYBR	16.39	16.28	0.47
A08	1	Unknown	Bactin	SYBR	19.42	19.61	0.35
A09	1	Unknown	Bactin	SYBR	20.01	19.61	0.35
A10	1	Unknown	Bactin	SYBR	19.39	19.61	0.35
A11	9	Negative	IL1B	SYBR	35.11
B02	2	Unknown	IL1B	SYBR	24.59	24.79	0.17
B03	2	Unknown	IL1B	SYBR	24.91	24.79	0.17
B04	2	Unknown	IL1B	SYBR	24.87	24.79	0.17
B05	2	Unknown	IL6	SYBR	27.18	27.06	0.25
B06	2	Unknown	IL6	SYBR	27.23	27.06	0.25
B07	2	Unknown	IL6	SYBR	26.77	27.06	0.25
B08	2	Unknown	Bactin	SYBR	22.85	23.11	3.65
B09	2	Unknown	Bactin	SYBR	26.88	23.11	3.65
B10	2	Unknown	Bactin	SYBR	19.59	23.11	3.65
B11	9	Negative	IL1B	SYBR	0
C02	3	Unknown	IL1B	SYBR	21.33	22.53	1.27
C03	3	Unknown	IL1B	SYBR	22.39	22.53	1.27
C04	3	Unknown	IL1B	SYBR	23.86	22.53	1.27
C05	3	Unknown	IL6	SYBR	18.7	18.28	0.43
C06	3	Unknown	IL6	SYBR	18.28	18.28	0.43
C07	3	Unknown	IL6	SYBR	17.84	18.28	0.43
C08	3	Unknown	Bactin	SYBR	24.23	24.37	0.13
C09	3	Unknown	Bactin	SYBR	24.5	24.37	0.13
C10	3	Unknown	Bactin	SYBR	24.39	24.37	0.13
C11	9	Negative	IL1B	SYBR	0
D02	4	Unknown	IL1B	SYBR	16.29	16.38	0.1
D03	4	Unknown	IL1B	SYBR	16.48	16.38	0.1
D04	4	Unknown	IL1B	SYBR	16.37	16.38	0.1
D05	4	Unknown	IL6	SYBR	15.71	15.79	0.3
D06	4	Unknown	IL6	SYBR	15.53	15.79	0.3
D07	4	Unknown	IL6	SYBR16.12	15.79	0.3
D08	4	Unknown	Bactin	SYBR	29.52	21.17	4.82
D09	4	Unknown	Bactin	SYBR	21.09	21.17	4.82
D10	4	Unknown	Bactin	SYBR	21.24	21.17	4.82
D11	9	Negative	IL6	SYBR	32.43
E02	5	Unknown	IL1B	SYBR	16.36	16.01	0.32
E03	5	Unknown	IL1B	SYBR	15.96	16.01	0.32
E04	5	Unknown	IL1B	SYBR	15.72	16.01	0.32
E05	5	Unknown	IL6	SYBR	16.35	16.42	0.07
E06	5	Unknown	IL6	SYBR	16.49	16.42	0.07
E07	5	Unknown	IL6	SYBR	16.41	16.42	0.07
E08	5	Unknown	Bactin	SYBR	20.46	20.48	0.09
E09	5	Unknown	Bactin	SYBR	20.58	20.48	0.09
E10	5	Unknown	Bactin	SYBR	20.4	20.48	0.09
E11	9	Negative	IL6	SYBR	34.53
F02	6	Unknown	IL1B	SYBR	14.59	14.85	0.23
F03	6	Unknown	IL1B	SYBR	15.04	14.85	0.23
F04	6	Unknown	IL1B	SYBR	14.93	14.85	0.23
F05	6	Unknown	IL6	SYBR	15.74	15.9	0.2
F06	6	Unknown	IL6	SYBR16.12	15.9	0.2
F07	6	Unknown	IL6	SYBR15.84	15.9	0.2
F08	6	Unknown	Bactin	SYBR	19.61	19.35	0.25
F09	6	Unknown	Bactin	SYBR	19.33	19.35	0.25
F10	6	Unknown	Bactin	SYBR	19.1	19.35	0.25
F11	9	Negative	IL6	SYBR	32.67
G02	7	Unknown	IL1B	SYBR	16.08	25.64	0.4
G03	7	Unknown	IL1B	SYBR15.31	25.64	0.4
G04	7	Unknown	IL1B	SYBR15.53	25.64	0.4
G05	7	Unknown	IL6	SYBR16.45	26.23	0.21
G06	7	Unknown	IL6	SYBR16.24	26.23	0.21
G07	7	Unknown	IL6	SYBR16.02	26.23	0.21
G08	7	Unknown	Bactin	SYBR	19.95	19.72	2.49
G09	7	Unknown	Bactin	SYBR	24.01	19.72	2.49
G10	7	Unknown	Bactin	SYBR	19.48	19.72	2.49
G11	9	Negative	Bactin	SYBR	0
H02	8	Unknown	IL1B	SYBR	14.3	24.07	0.3
H03	8	Unknown	IL1B	SYBR	14.18	14.07	0.3
H04	8	Unknown	IL1B	SYBR	13.72	14.07	0.3
H05	8	Unknown	IL6	SYBR	15.85	15.44	0.36
H06	8	Unknown	IL6	SYBR	15.23	15.44	0.36
H07	8	Unknown	IL6	SYBR15.24	15.44	0.36
H08	8	Unknown	Bactin	SYBR	19.2	19.19	0.02
H09	8	Unknown	Bactin	SYBR	19.17	19.19	0.02
H10	8	Unknown	Bactin	SYBR	19.2	19.19	0.02
H11	9	Negative	Bactin	SYBR	0
