# Supplementary material for: Aqueous Artemisia argyi extract mitigates acute lung injury in association with coordinated alterations in gut microbiota, metabolic homeostasis, and pulmonary inflammatory gene expression
Source: Front Immunol. 2026 Apr 2;17:1770675. doi: 10.3389/fimmu.2026.1770675 (PMC13082973; doi:10.3389/fimmu.2026.1770675)
Supplement: Supplementary file 1 [file DataSheet1.zip › Data/qPCR/IL1 IL6/IL1 IL6 LPS+AEAAM.txt]

Quan. Result

Well	Sample ID	Property	Target	Dye	Ct	Ct Mean	Ct SD	Concentration	Aver. Con.	Con. SD
A02	1	Unknown	IL1B	SYBR	14.73	14.93	0.47				
A03	1	Unknown	IL1B	SYBR	14.58	14.93	0.47				
A04	1	Unknown	IL1B	SYBR	15.47	14.93	0.47				
A05	1	Unknown	IL6	SYBR	16.9	        16.9	        5.61				
A06	1	Unknown	IL6	SYBR	36.61	16.9  	5.61				
A07	1	Unknown	IL6	SYBR	16.89	16.9	        5.61				
A08	1	Unknown	B-ACTION	SYBR	20.59	20.69	0.17				
A09	1	Unknown	B-ACTION	SYBR	20.89	20.69	0.17				
A10	1	Unknown	B-ACTION	SYBR	20.6	20.69	0.17				
A11	9	Negative	IL1B	SYBR	0						
B02	2	Unknown	IL1B	SYBR	16.4	16.36	0.25				
B03	2	Unknown	IL1B	SYBR	16.1	16.36	0.25				
B04	2	Unknown	IL1B	SYBR	16.58	16.36	0.25				
B05	2	Unknown	IL6	SYBR	17.52	17.69	0.16				
B06	2	Unknown	IL6	SYBR17.83	17.69	0.16				
B07	2	Unknown	IL6	SYBR17.73	17.69	0.16				
B08	2	Unknown	B-ACTION	SYBR	19.96	20.32	0.95				
B09	2	Unknown	B-ACTION	SYBR	19.61	20.32	0.95				
B10	2	Unknown	B-ACTION	SYBR	21.4	20.32	0.95				
B11	9	Negative	IL1B	SYBR	0						
C02	3	Unknown	IL1B	SYBR15.37	15.34	0.17				
C03	3	Unknown	IL1B	SYBR	15.15	15.34	0.17				
C04	3	Unknown	IL1B	SYBR	15.48	15.34	0.17				
C05	3	Unknown	IL6	SYBR	17.72	18	0.32				
C06	3	Unknown	IL6	SYBR	17.94	18	0.32				
C07	3	Unknown	IL6	SYBR	18.35	18	0.32				
C08	3	Unknown	B-ACTION	SYBR	19.79	19.9	0.13				
C09	3	Unknown	B-ACTION	SYBR	20.05	19.9	0.13				
C10	3	Unknown	B-ACTION	SYBR	19.87	19.9	0.13				
C11	9	Negative	IL1B	SYBR	0						
D02	4	Unknown	IL1B	SYBR	13.64	13.62	0.14				
D03	4	Unknown	IL1B	SYBR	13.47	13.62	0.14				
D04	4	Unknown	IL1B	SYBR	13.74	13.62	0.14				
D05	4	Unknown	IL6	SYBR	15.95	15.81	0.21				
D06	4	Unknown	IL6	SYBR	15.57	15.81	0.21				
D07	4	Unknown	IL6	SYBR	15.92	15.81	0.21				
D08	4	Unknown	B-ACTION	SYBR	18.54	18.22	0.3				
D09	4	Unknown	B-ACTION	SYBR	17.95	18.22	0.3				
D10	4	Unknown	B-ACTION	SYBR	18.16	18.22	0.3				
D11	9	Negative	IL6	SYBR	37.55						
E02	5	Unknown	IL1B	SYBR	21.2	21.54	0.33				
E03	5	Unknown	IL1B	SYBR	21.84	21.54	0.33				
E04	5	Unknown	IL1B	SYBR	21.59	21.54	0.33				
E05	5	Unknown	IL6	SYBR18.37	18.55	0.17				
E06	5	Unknown	IL6	SYBR	18.6	18.55	0.17				
E07	5	Unknown	IL6	SYBR	18.7	18.55	0.17				
E08	5	Unknown	B-ACTION	SYBR	21.86	22.08	0.19				
E09	5	Unknown	B-ACTION	SYBR	22.21	22.08	0.19				
E10	5	Unknown	B-ACTION	SYBR	22.16	22.08	0.19				
E11	9	Negative	IL6	SYBR	36.44						
F02	6	Unknown	IL1B	SYBR	14.41	14.51	0.11				
F03	6	Unknown	IL1B	SYBR	14.48	14.51	0.11				
F04	6	Unknown	IL1B	SYBR	14.63	14.51	0.11				
F05	6	Unknown	IL6	SYBR	15.86	16.17	0.29				
F06	6	Unknown	IL6	SYBR	16.43	16.17	0.29				
F07	6	Unknown	IL6	SYBR16.22	16.17	0.29				
F08	6	Unknown	B-ACTION	SYBR	20.8	20.76	0.06				
F09	6	Unknown	B-ACTION	SYBR	20.72	20.76	0.06				
F10	6	Unknown	B-ACTION	SYBR	0	20.76	0.06				
F11	9	Negative	IL6	SYBR	36.31						
G02	7	Unknown	IL1B	SYBR	13.29	13.7	0.37				
G03	7	Unknown	IL1B	SYBR	13.79	13.7	0.37				
G04	7	Unknown	IL1B	SYBR	14.02	13.7	0.37				
G05	7	Unknown	IL6	SYBR	16.51	16.43	0.13				
G06	7	Unknown	IL6	SYBR	16.5	16.43	0.13				
G07	7	Unknown	IL6	SYBR	16.28	16.43	0.13				
G08	7	Unknown	B-ACTION	SYBR	18.65	18.4	0.22				
G09	7	Unknown	B-ACTION	SYBR	18.32	18.4	0.22				
G10	7	Unknown	B-ACTION	SYBR	18.23	18.4	0.22				
G11	9	Negative	B-ACTION	SYBR	0						
H02	8	Unknown	IL1B	SYBR	0	13.87	0.05				
H03	8	Unknown	IL1B	SYBR	13.83	13.87	0.05				
H04	8	Unknown	IL1B	SYBR	13.9	13.87	0.05				
H05	8	Unknown	IL6	SYBR	16.6	16.57	0.27				
H06	8	Unknown	IL6	SYBR	16.29	16.57	0.27				
H07	8	Unknown	IL6	SYBR	16.83	16.57	0.27				
H08	8	Unknown	B-ACTION	SYBR	18.53	18.48	0.11				
H09	8	Unknown	B-ACTION	SYBR	18.55	18.48	0.11				
H10	8	Unknown	B-ACTION	SYBR	18.35	18.48	0.11				
H11	9	Negative	B-ACTION	SYBR	0						
