# Supplementary material for: Aqueous Artemisia argyi extract mitigates acute lung injury in association with coordinated alterations in gut microbiota, metabolic homeostasis, and pulmonary inflammatory gene expression
Source: Front Immunol. 2026 Apr 2;17:1770675. doi: 10.3389/fimmu.2026.1770675 (PMC13082973; doi:10.3389/fimmu.2026.1770675)
Supplement: Supplementary file 1 [file DataSheet1.zip › Data/qPCR/IL1 IL6/IL1 IL6 LPS.txt]

Quan. Result

Well	Sample ID	Property	Target	Dye	Ct	Ct Mean	Ct SD	Concentration	Aver. Con.	Con. SD
A02	1	Unknown	IL1B	SYBR	12.05	11.89	0.15				
A03	1	Unknown	IL1B	SYBR	11.74	11.89	0.15				
A04	1	Unknown	IL1B	SYBR	11.87	11.89	0.15				
A05	1	Unknown	IL6	SYBR	13.36	13.37	0.22				
A06	1	Unknown	IL6	SYBR13.6	13.37	0.22				
A07	1	Unknown	IL6	SYBR	13.16	13.37	0.22				
A08	1	Unknown	Bactin	SYBR	16.42	16.49	0.07				
A09	1	Unknown	Bactin	SYBR	16.51	16.49	0.07				
A10	1	Unknown	Bactin	SYBR	16.56	16.49	0.07				
A11	9	Negative	IL1B	SYBR	0						
B02	2	Unknown	IL1B	SYBR	12.06	11.86	0.43				
B03	2	Unknown	IL1B	SYBR	12.14	11.86	0.43				
B04	2	Unknown	IL1B	SYBR	11.36	11.86	0.43				
B05	2	Unknown	IL6	SYBR	19.16	18.97	0.18				
B06	2	Unknown	IL6	SYBR	18.96	18.97	0.18				
B07	2	Unknown	IL6	SYBR	18.8	18.97	0.18				
B08	2	Unknown	Bactin	SYBR	20.32	20.39	0.23				
B09	2	Unknown	Bactin	SYBR	20.19	20.39	0.23				
B10	2	Unknown	Bactin	SYBR	20.65	20.39	0.23				
B11	9	Negative	IL1B	SYBR	0						
C02	3	Unknown	IL1B	SYBR	11.1	11.11	0.27				
C03	3	Unknown	IL1B	SYBR	10.85	11.11	0.27				
C04	3	Unknown	IL1B	SYBR	11.39	11.11	0.27				
C05	3	Unknown	IL6	SYBR	19.14	19	0.13				
C06	3	Unknown	IL6	SYBR	18.88	19	0.13				
C07	3	Unknown	IL6	SYBR	18.99	19	0.13				
C08	3	Unknown	Bactin	SYBR	21.76	21.67	0.08				
C09	3	Unknown	Bactin	SYBR	21.64	21.67	0.08				
C10	3	Unknown	Bactin	SYBR	21.6	21.67	0.08				
C11	9	Negative	IL1B	SYBR	0						
D02	4	Unknown	IL1B	SYBR	13.6	13.63	0.04				
D03	4	Unknown	IL1B	SYBR	13.61	13.63	0.04				
D04	4	Unknown	IL1B	SYBR13.68	13.63	0.04				
D05	4	Unknown	IL6	SYBR	14.54	14.5	0.17				
D06	4	Unknown	IL6	SYBR14.32	14.5	0.17				
D07	4	Unknown	IL6	SYBR	14.65	14.5	0.17				
D08	4	Unknown	Bactin	SYBR	19.45	19.06	0.34				
D09	4	Unknown	Bactin	SYBR	18.84	19.06	0.34				
D10	4	Unknown	Bactin	SYBR	18.9	19.06	0.34				
D11	9	Negative	IL6	SYBR	29.13						
E02	5	Unknown	IL1B	SYBR	13.83	13.84	0.01				
E03	5	Unknown	IL1B	SYBR13.85	13.84	0.01				
E04	5	Unknown	IL1B	SYBR	13.85	13.84	0.01				
E05	5	Unknown	IL6	SYBR	15.53	15.51	0.14				
E06	5	Unknown	IL6	SYBR15.36	15.51	0.14				
E07	5	Unknown	IL6	SYBR	15.64	15.51	0.14				
E08	5	Unknown	Bactin	SYBR	17.79	17.9	0.16				
E09	5	Unknown	Bactin	SYBR	17.83	17.9	0.16				
E10	5	Unknown	Bactin	SYBR	18.08	17.9	0.16				
E11	9	Negative	IL6	SYBR	31.72						
F02	6	Unknown	IL1B	SYBR	18.65	18.38	0.79				
F03	6	Unknown	IL1B	SYBR17.49	18.38	0.79				
F04	6	Unknown	IL1B	SYBR	18.99	18.38	0.79				
F05	6	Unknown	IL6	SYBR	16.45	16.7	0.25				
F06	6	Unknown	IL6	SYBR	16.69	16.7	0.25				
F07	6	Unknown	IL6	SYBR	16.95	16.7	0.25				
F08	6	Unknown	Bactin	SYBR	18.89	18.82	0.12				
F09	6	Unknown	Bactin	SYBR	18.88	18.82	0.12				
F10	6	Unknown	Bactin	SYBR	18.69	18.82	0.12				
F11	9	Negative	IL6	SYBR	36.73						
G02	7	Unknown	IL1B	SYBR	13.13	13.42	0.26				
G03	7	Unknown	IL1B	SYBR	13.48	13.42	0.26				
G04	7	Unknown	IL1B	SYBR13.65	13.42	0.26				
G05	7	Unknown	IL6	SYBR	15.36	15.16	0.18				
G06	7	Unknown	IL6	SYBR	15.05	15.16	0.18				
G07	7	Unknown	IL6	SYBR	15.06	15.16	0.18				
G08	7	Unknown	Bactin	SYBR	18.07	18.03	0.09				
G09	7	Unknown	Bactin	SYBR	18.09	18.03	0.09				
G10	7	Unknown	Bactin	SYBR	17.92	18.03	0.09				
G11	9	Negative	Bactin	SYBR	0						
H02	8	Unknown	IL1B	SYBR14.86	14.92	0.08				
H03	8	Unknown	IL1B	SYBR	15.01	14.92	0.08				
H04	8	Unknown	IL1B	SYBR	14.9	14.92	0.08				
H05	8	Unknown	IL6	SYBR	12.53	12.41	0.12				
H06	8	Unknown	IL6	SYBR	12.29	12.41	0.12				
H07	8	Unknown	IL6	SYBR12.4	12.41	0.12				
H08	8	Unknown	Bactin	SYBR	19.38	19.5	0.12				
H09	8	Unknown	Bactin	SYBR	19.52	19.5	0.12				
H10	8	Unknown	Bactin	SYBR	19.61	19.5	0.12				
H11	9	Negative	Bactin	SYBR	0						
