# Supplementary material for: Aqueous Artemisia argyi extract mitigates acute lung injury in association with coordinated alterations in gut microbiota, metabolic homeostasis, and pulmonary inflammatory gene expression
Source: Front Immunol. 2026 Apr 2;17:1770675. doi: 10.3389/fimmu.2026.1770675 (PMC13082973; doi:10.3389/fimmu.2026.1770675)
Supplement: Supplementary file 1 [file DataSheet1.zip › Data/qPCR/IL10 TNFA/IL10 TNFa Ctrl.txt]

Quan. Result

Well	Sample ID	Property	Target	Dye	Ct	Ct Mean	Ct SD	Concentration	Aver. Con.	Con. SD
A02	1	Unknown	IL10	SYBR	 29.78	29.59	0.35				
A03	1	Unknown	IL10	SYBR	 29.81	29.59	0.35				
A04	1	Unknown	IL10	SYBR 	29.19	29.59	0.35				
A05	1	Unknown	TNFa	SYBR	 24.62	24.57	0.16				
A06	1	Unknown	TNFa	SYBR 24.7	24.57	0.16				
A07	1	Unknown	TNFa	SYBR 24.39	24.57	0.16				
A08	1	Unknown	GAPDH	SYBR	 23.4	23.72	0.28				
A09	1	Unknown	GAPDH	SYBR 	23.9	23.72	0.28				
A10	1	Unknown	GAPDH	SYBR 	23.87	23.72	0.28				
A11	9	Negative	IL10	SYBR	36.47						
B02	2	Unknown	IL10	SYBR	 23.06	23.08	0.14				
B03	2	Unknown	IL10	SYBR 	22.95	23.08	0.14				
B04	2	Unknown	IL10	SYBR	 23.23	23.08	0.14				
B05	2	Unknown	TNFa	SYBR	 20.17	19.61	0.49				
B06	2	Unknown	TNFa	SYBR	 19.45	19.61	0.49				
B07	2	Unknown	TNFa	SYBR 19.22	19.61	0.49				
B08	2	Unknown	GAPDH	SYBR	 15.18	16.96	3.11				
B09	2	Unknown	GAPDH	SYBR	 15.15	16.96	3.11				
B10	2	Unknown	GAPDH	SYBR	 20.55	16.96	3.11				
B11	9	Negative	IL10	SYBR	0						
C02	3	Unknown	IL10	SYBR	22.36	22.37	0.1				
C03	3	Unknown	IL10	SYBR	22.47	22.37	0.1				
C04	3	Unknown	IL10	SYBR	22.28	22.37	0.1				
C05	3	Unknown	TNFa	SYBR	17.54	17.49	0.18				
C06	3	Unknown	TNFa	SYBR17.65	17.49	0.18				
C07	3	Unknown	TNFa	SYBR	17.3	17.49	0.18				
C08	3	Unknown	GAPDH	SYBR	14.72	14.67	0.05				
C09	3	Unknown	GAPDH	SYBR	14.68	14.67	0.05				
C10	3	Unknown	GAPDH	SYBR	14.61	14.67	0.05				
C11	9	Negative	IL10	SYBR	34.84						
D02	4	Unknown	IL10	SYBR	23.45	23.4	0.1				
D03	4	Unknown	IL10	SYBR	23.28	23.4	0.1				
D04	4	Unknown	IL10	SYBR	23.46	23.4	0.1				
D05	4	Unknown	TNFa	SYBR18.43	18.4	0.2				
D06	4	Unknown	TNFa	SYBR	18.19	18.4	0.2				
D07	4	Unknown	TNFa	SYBR	18.59	18.4	0.2				
D08	4	Unknown	GAPDH	SYBR	15.95	15.63	0.29				
D09	4	Unknown	GAPDH	SYBR	15.55	15.63	0.29				
D10	4	Unknown	GAPDH	SYBR	15.39	15.63	0.29				
D11	9	Negative	TNFa	SYBR	0						
E02	5	Unknown	IL10	SYBR	26.05	25.75	0.26				
E03	5	Unknown	IL10	SYBR	25.57	25.75	0.26				
E04	5	Unknown	IL10	SYBR	25.63	25.75	0.26				
E05	5	Unknown	TNFa	SYBR20.49	20.57	0.13				
E06	5	Unknown	TNFa	SYBR	20.51	20.57	0.13				
E07	5	Unknown	TNFa	SYBR	20.71	20.57	0.13				
E08	5	Unknown	GAPDH	SYBR	18	18.09	0.08				
E09	5	Unknown	GAPDH	SYBR	18.13	18.09	0.08				
E10	5	Unknown	GAPDH	SYBR	18.15	18.09	0.08				
E11	9	Negative	TNFa	SYBR	0						
F02	6	Unknown	IL10	SYBR	23.38	23.54	0.19				
F03	6	Unknown	IL10	SYBR	23.5	23.54	0.19				
F04	6	Unknown	IL10	SYBR	23.74	23.54	0.19				
F05	6	Unknown	TNFa	SYBR	18.38	18.59	0.18				
F06	6	Unknown	TNFa	SYBR	18.71	18.59	0.18				
F07	6	Unknown	TNFa	SYBR18.66	18.59	0.18				
F08	6	Unknown	GAPDH	SYBR	15.85	15.73	0.18				
F09	6	Unknown	GAPDH	SYBR	15.81	15.73	0.18				
F10	6	Unknown	GAPDH	SYBR	15.52	15.73	0.18				
F11	9	Negative	TNFa	SYBR	0						
G02	7	Unknown	IL10	SYBR	23.15	23.54	0.34				
G03	7	Unknown	IL10	SYBR	23.73	23.54	0.34				
G04	7	Unknown	IL10	SYBR	23.75	23.54	0.34				
G05	7	Unknown	TNFa	SYBR18.65	18.44	0.19				
G06	7	Unknown	TNFa	SYBR18.39	18.44	0.19				
G07	7	Unknown	TNFa	SYBR18.28	18.44	0.19				
G08	7	Unknown	GAPDH	SYBR	15.71	15.45	0.25				
G09	7	Unknown	GAPDH	SYBR	15.44	15.45	0.25				
G10	7	Unknown	GAPDH	SYBR	15.21	15.45	0.25				
G11	9	Negative	GAPDH	SYBR	0						
H02	8	Unknown	IL10	SYBR	24.61	24.58	0.09				
H03	8	Unknown	IL10	SYBR	24.65	24.58	0.09				
H04	8	Unknown	IL10	SYBR	24.47	24.58	0.09				
H05	8	Unknown	TNFa	SYBR	19.64	19.55	0.09				
H06	8	Unknown	TNFa	SYBR	19.53	19.55	0.09				
H07	8	Unknown	TNFa	SYBR19.47	19.55	0.09				
H08	8	Unknown	GAPDH	SYBR	16.82	16.98	0.21				
H09	8	Unknown	GAPDH	SYBR	17.22	16.98	0.21				
H10	8	Unknown	GAPDH	SYBR	16.89	16.98	0.21				
H11	9	Negative	GAPDH	SYBR	0						
