# Supplementary material for: Aqueous Artemisia argyi extract mitigates acute lung injury in association with coordinated alterations in gut microbiota, metabolic homeostasis, and pulmonary inflammatory gene expression
Source: Front Immunol. 2026 Apr 2;17:1770675. doi: 10.3389/fimmu.2026.1770675 (PMC13082973; doi:10.3389/fimmu.2026.1770675)
Supplement: Supplementary file 1 [file DataSheet1.zip › Data/qPCR/IL10 TNFA/IL10 TNFa LPS+AEAAH.txt]

Quan. Result
Well	Sample ID	Property	Target	Dye	Ct	Ct Mean	Ct SD	Concentration	Aver. Con.	Con. SD
A02	1	Unknown	IL10	SYBR	31.09	31.15	0.16
A03	1	Unknown	IL10	SYBR	31.03	31.15	0.16
A04	1	Unknown	IL10	SYBR	31.33	31.15	0.16
A05	1	Unknown	TNFA	SYBR	19.93	20.33	0.34
A06	1	Unknown	TNFA	SYBR	20.49	20.33	0.34
A07	1	Unknown	TNFA	SYBR20.55	20.33	0.34
A08	1	Unknown	Bactin	SYBR	21.69	21.76	0.08
A09	1	Unknown	Bactin	SYBR	21.84	21.76	0.08
A10	1	Unknown	Bactin	SYBR	21.74	21.76	0.08
A11	9	Negative	IL10	SYBR	0
B02	2	Unknown	IL10	SYBR	29.46	29.35	0.24
B03	2	Unknown	IL10	SYBR	29.51	29.35	0.24
B04	2	Unknown	IL10	SYBR	29.07	29.35	0.24
B05	2	Unknown	TNFA	SYBR	15.93	15.83	0.14
B06	2	Unknown	TNFA	SYBR	15.88	15.83	0.14
B07	2	Unknown	TNFA	SYBR	15.67	15.83	0.14
B08	2	Unknown	Bactin	SYBR	17.24	17.36	0.21
B09	2	Unknown	Bactin	SYBR	17.24	17.36	0.21
B10	2	Unknown	Bactin	SYBR	17.59	17.36	0.21
B11	9	Negative	IL10	SYBR	0
C02	3	Unknown	IL10	SYBR	24.8	24.8	0.06
C03	3	Unknown	IL10	SYBR	24.75	24.8	0.06
C04	3	Unknown	IL10	SYBR	24.86	24.8	0.06
C05	3	Unknown	TNFA	SYBR	14.67	14.52	0.13
C06	3	Unknown	TNFA	SYBR	14.43	14.52	0.13
C07	3	Unknown	TNFA	SYBR	14.46	14.52	0.13
C08	3	Unknown	Bactin	SYBR	19.31	19.21	0.12
C09	3	Unknown	Bactin	SYBR	19.23	19.21	0.12
C10	3	Unknown	Bactin	SYBR	19.08	19.21	0.12
C11	9	Negative	IL10	SYBR	0
D02	4	Unknown	IL10	SYBR	29.53	29.8	0.46
D03	4	Unknown	IL10	SYBR	30.34	29.8	0.46
D04	4	Unknown	IL10	SYBR	29.54	29.8	0.46
D05	4	Unknown	TNFA	SYBR16.42	16.4	0.05
D06	4	Unknown	TNFA	SYBR16.34	16.4	0.05
D07	4	Unknown	TNFA	SYBR	16.43	16.4	0.05
D08	4	Unknown	Bactin	SYBR	17.47	17.35	0.14
D09	4	Unknown	Bactin	SYBR	17.39	17.35	0.14
D10	4	Unknown	Bactin	SYBR	17.2	17.35	0.14
D11	9	Negative	TNFA	SYBR	0
E02	5	Unknown	IL10	SYBR	30.05	29.9	0.14
E03	5	Unknown	IL10	SYBR	29.88	29.9	0.14
E04	5	Unknown	IL10	SYBR	29.76	29.9	0.14
E05	5	Unknown	TNFA	SYBR	19.42	19.36	0.13
E06	5	Unknown	TNFA	SYBR	19.22	19.36	0.13
E07	5	Unknown	TNFA	SYBR	19.45	19.36	0.13
E08	5	Unknown	Bactin	SYBR	19.74	19.85	0.11
E09	5	Unknown	Bactin	SYBR	19.95	19.85	0.11
E10	5	Unknown	Bactin	SYBR	19.84	19.85	0.11
E11	9	Negative	TNFA	SYBR	0
F02	6	Unknown	IL10	SYBR	25.04	25.41	0.33
F03	6	Unknown	IL10	SYBR	25.66	25.41	0.33
F04	6	Unknown	IL10	SYBR	25.53	25.41	0.33
F05	6	Unknown	TNFA	SYBR15.4	15.41	0.13
F06	6	Unknown	TNFA	SYBR15.55	15.41	0.13
F07	6	Unknown	TNFA	SYBR	15.28	15.41	0.13
F08	6	Unknown	Bactin	SYBR	20.79	20.56	0.29
F09	6	Unknown	Bactin	SYBR	20.66	20.56	0.29
F10	6	Unknown	Bactin	SYBR	20.23	20.56	0.29
F11	9	Negative	TNFA	SYBR	0
G02	7	Unknown	IL10	SYBR	28.62	29.36	0.65
G03	7	Unknown	IL10	SYBR	29.62	29.36	0.65
G04	7	Unknown	IL10	SYBR	29.84	29.36	0.65
G05	7	Unknown	TNFA	SYBR	16.79	16.66	0.12
G06	7	Unknown	TNFA	SYBR	16.66	16.66	0.12
G07	7	Unknown	TNFA	SYBR	16.54	16.66	0.12
G08	7	Unknown	Bactin	SYBR	18.03	17.56	0.41
G09	7	Unknown	Bactin	SYBR	17.27	17.56	0.41
G10	7	Unknown	Bactin	SYBR	17.37	17.56	0.41
G11	9	Negative	Bactin	SYBR	0
H02	8	Unknown	IL10	SYBR	29.7	29.67	0.15
H03	8	Unknown	IL10	SYBR	29.81	29.67	0.15
H04	8	Unknown	IL10	SYBR	29.51	29.67	0.15
H05	8	Unknown	TNFA	SYBR17.11	16.8	0.28
H06	8	Unknown	TNFA	SYBR	16.75	16.8	0.28
H07	8	Unknown	TNFA	SYBR	16.55	16.8	0.28
H08	8	Unknown	Bactin	SYBR	17.75	17.78	0.04
H09	8	Unknown	Bactin	SYBR	17.83	17.78	0.04
H10	8	Unknown	Bactin	SYBR	17.76	17.78	0.04
H11	9	Negative	Bactin	SYBR	0
