# Supplementary material for: Aqueous Artemisia argyi extract mitigates acute lung injury in association with coordinated alterations in gut microbiota, metabolic homeostasis, and pulmonary inflammatory gene expression
Source: Front Immunol. 2026 Apr 2;17:1770675. doi: 10.3389/fimmu.2026.1770675 (PMC13082973; doi:10.3389/fimmu.2026.1770675)
Supplement: Supplementary file 1 [file DataSheet1.zip › Data/qPCR/IL10 TNFA/IL10 TNFa LPS+AEAAL.txt]

Quan. Result

Well	Sample ID	Property	Target	Dye	Ct	Ct Mean	Ct SD	Concentration	Aver. Con.	Con. SD
A02	1	Unknown	IL10	SYBR	30.57	30.1	0.75				
A03	1	Unknown	IL10	SYBR	29.23	30.1	0.75				
A04	1	Unknown	IL10	SYBR	30.5	30.1	0.75				
A05	1	Unknown	TNF	SYBR	17.22	17.39	0.2				
A06	1	Unknown	TNF	SYBR	17.61	17.39	0.2				
A07	1	Unknown	TNF	SYBR	17.32	17.39	0.2				
A08	1	Unknown	Bactin	SYBR	19.5	19.53	0.11				
A09	1	Unknown	Bactin	SYBR	19.44	19.53	0.11				
A10	1	Unknown	Bactin	SYBR	19.65	19.53	0.11				
A11	9	Negative	IL10	SYBR	34.54						
B02	2	Unknown	IL10	SYBR	30.83	30.48	0.31				
B03	2	Unknown	IL10	SYBR	30.24	30.48	0.31				
B04	2	Unknown	IL10	SYBR	30.38	30.48	0.31				
B05	2	Unknown	TNF	SYBR	18.68	18.61	0.14				
B06	2	Unknown	TNF	SYBR	18.71	18.61	0.14				
B07	2	Unknown	TNF	SYBR	18.46	18.61	0.14				
B08	2	Unknown	Bactin	SYBR	19.42	19.54	0.15				
B09	2	Unknown	Bactin	SYBR	19.49	19.54	0.15				
B10	2	Unknown	Bactin	SYBR	19.71	19.54	0.15				
B11	9	Negative	IL10	SYBR	34.85						
C02	3	Unknown	IL10	SYBR	28.08	28.22	0.12				
C03	3	Unknown	IL10	SYBR	28.33	28.22	0.12				
C04	3	Unknown	IL10	SYBR	28.25	28.22	0.12				
C05	3	Unknown	TNF	SYBR17.91	17.96	0.17				
C06	3	Unknown	TNF	SYBR18.16	17.96	0.17				
C07	3	Unknown	TNF	SYBR17.82	17.96	0.17				
C08	3	Unknown	Bactin	SYBR	24.41	24.41	0.06				
C09	3	Unknown	Bactin	SYBR	24.36	24.41	0.06				
C10	3	Unknown	Bactin	SYBR	24.47	24.41	0.06				
C11	9	Negative	IL10	SYBR	35.26						
D02	4	Unknown	IL10	SYBR	26.29	26.31	0.16				
D03	4	Unknown	IL10	SYBR	26.48	26.31	0.16				
D04	4	Unknown	IL10	SYBR	26.15	26.31	0.16				
D05	4	Unknown	TNF	SYBR16.41	15.92	0.43				
D06	4	Unknown	TNF	SYBR	15.67	15.92	0.43				
D07	4	Unknown	TNF	SYBR	15.68	15.92	0.43				
D08	4	Unknown	Bactin	SYBR	21.74	21.5	0.21				
D09	4	Unknown	Bactin	SYBR	21.4	21.5	0.21				
D10	4	Unknown	Bactin	SYBR	21.36	21.5	0.21				
D11	9	Negative	TNF	SYBR	0						
E02	5	Unknown	IL10	SYBR	27.29	27.2	0.17				
E03	5	Unknown	IL10	SYBR	27.31	27.2	0.17				
E04	5	Unknown	IL10	SYBR	27	27.2	0.17				
E05	5	Unknown	TNF	SYBR	16.72	16.66	0.06				
E06	5	Unknown	TNF	SYBR16.67	16.66	0.06				
E07	5	Unknown	TNF	SYBR16.6	16.66	0.06				
E08	5	Unknown	Bactin	SYBR	20.67	20.85	0.21				
E09	5	Unknown	Bactin	SYBR	21.08	20.85	0.21				
E10	5	Unknown	Bactin	SYBR	20.8	20.85	0.21				
E11	9	Negative	TNF	SYBR	0						
F02	6	Unknown	IL10	SYBR	27.2	27.32	0.17				
F03	6	Unknown	IL10	SYBR	27.24	27.32	0.17				
F04	6	Unknown	IL10	SYBR	27.51	27.32	0.17				
F05	6	Unknown	TNF	SYBR	17.16	17.11	0.11				
F06	6	Unknown	TNF	SYBR	17.19	17.11	0.11				
F07	6	Unknown	TNF	SYBR	16.99	17.11	0.11				
F08	6	Unknown	Bactin	SYBR	19.71	19.55	0.19				
F09	6	Unknown	Bactin	SYBR	19.61	19.55	0.19				
F10	6	Unknown	Bactin	SYBR	19.33	19.55	0.19				
F11	9	Negative	TNF	SYBR	0						
G02	7	Unknown	IL10	SYBR	26.79	27.38	0.52				
G03	7	Unknown	IL10	SYBR	27.7	27.38	0.52				
G04	7	Unknown	IL10	SYBR	27.67	27.38	0.52				
G05	7	Unknown	TNF	SYBR	17.18	17.18	0.39				
G06	7	Unknown	TNF	SYBR	17.56	17.18	0.39				
G07	7	Unknown	TNF	SYBR	16.79	17.18	0.39				
G08	7	Unknown	Bactin	SYBR	20.02	20.03	0.31				
G09	7	Unknown	Bactin	SYBR	19.72	20.03	0.31				
G10	7	Unknown	Bactin	SYBR	20.35	20.03	0.31				
G11	9	Negative	Bactin	SYBR	39.71						
H02	8	Unknown	IL10	SYBR	29.4	29.02	0.34				
H03	8	Unknown	IL10	SYBR	28.88	29.02	0.34				
H04	8	Unknown	IL10	SYBR	28.76	29.02	0.34				
H05	8	Unknown	TNF	SYBR	16.63	16.51	0.13				
H06	8	Unknown	TNF	SYBR	16.37	16.51	0.13				
H07	8	Unknown	TNF	SYBR	16.54	16.51	0.13				
H08	8	Unknown	Bactin	SYBR	19.22	19.4	0.21				
H09	8	Unknown	Bactin	SYBR	19.62	19.4	0.21				
H10	8	Unknown	Bactin	SYBR	19.36	19.4	0.21				
H11	9	Negative	Bactin	SYBR	0						
