# Supplementary material for: Aqueous Artemisia argyi extract mitigates acute lung injury in association with coordinated alterations in gut microbiota, metabolic homeostasis, and pulmonary inflammatory gene expression
Source: Front Immunol. 2026 Apr 2;17:1770675. doi: 10.3389/fimmu.2026.1770675 (PMC13082973; doi:10.3389/fimmu.2026.1770675)
Supplement: Supplementary file 1 [file DataSheet1.zip › Data/qPCR/IL10 TNFA/IL10 TNFa LPS+AEAAM.txt]

Quan. Result

Well	Sample ID	Property	Target	Dye	Ct	Ct Mean	Ct SD	Concentration	Aver. Con.	Con. SD
A02	1	Unknown	IL10	SYBR	22.62	22.61	0.06				
A03	1	Unknown	IL10	SYBR22.66	22.61	0.06				
A04	1	Unknown	IL10	SYBR22.54	22.61	0.06				
A05	1	Unknown	TNFa	SYBR16.32	16.81	0.53				
A06	1	Unknown	TNFa	SYBR	16.73	16.81	0.53				
A07	1	Unknown	TNFa	SYBR17.38	16.81	0.53				
A08	1	Unknown	B action	SYBR	20.94	21.05	0.29				
A09	1	Unknown	B action	SYBR	20.82	21.05	0.29				
A10	1	Unknown	B action	SYBR	21.38	21.05	0.29				
A11	9	Negative	IL10	SYBR	36.74						
B02	2	Unknown	IL10	SYBR21.91	21.89	0.42				
B03	2	Unknown	IL10	SYBR	21.45	21.89	0.42				
B04	2	Unknown	IL10	SYBR	22.3	21.89	0.42				
B05	2	Unknown	TNFa	SYBR	18.75	18.76	0.08				
B06	2	Unknown	TNFa	SYBR	18.68	18.76	0.08				
B07	2	Unknown	TNFa	SYBR	18.84	18.76	0.08				
B08	2	Unknown	B action	SYBR	20.03	20.21	0.45				
B09	2	Unknown	B action	SYBR	19.87	20.21	0.45				
B10	2	Unknown	B action	SYBR	20.71	20.21	0.45				
B11	9	Negative	IL10	SYBR	38.78						
C02	3	Unknown	IL10	SYBR	20.34	20.55	0.2				
C03	3	Unknown	IL10	SYBR	20.57	20.55	0.2				
C04	3	Unknown	IL10	SYBR	20.74	20.55	0.2				
C05	3	Unknown	TNFa	SYBR18.22	18.35	0.14				
C06	3	Unknown	TNFa	SYBR	18.33	18.35	0.14				
C07	3	Unknown	TNFa	SYBR	18.49	18.35	0.14				
C08	3	Unknown	B action	SYBR	20.15	20.21	0.05				
C09	3	Unknown	B action	SYBR	20.23	20.21	0.05				
C10	3	Unknown	B action	SYBR	20.26	20.21	0.05				
C11	9	Negative	IL10	SYBR	36.37						
D02	4	Unknown	IL10	SYBR	21.44	21.6	0.38				
D03	4	Unknown	IL10	SYBR22.03	21.6	0.38				
D04	4	Unknown	IL10	SYBR	21.33	21.6	0.38				
D05	4	Unknown	TNFa	SYBR	16.22	16.15	0.34				
D06	4	Unknown	TNFa	SYBR	15.78	16.15	0.34				
D07	4	Unknown	TNFa	SYBR	16.45	16.15	0.34				
D08	4	Unknown	B action	SYBR	18.78	18.88	0.59				
D09	4	Unknown	B action	SYBR	18.35	18.88	0.59				
D10	4	Unknown	B action	SYBR	19.51	18.88	0.59				
D11	9	Negative	TNFa	SYBR	0						
E02	5	Unknown	IL10	SYBR	28.04	28.22	0.19				
E03	5	Unknown	IL10	SYBR	28.41	28.22	0.19				
E04	5	Unknown	IL10	SYBR	28.22	28.22	0.19				
E05	5	Unknown	TNFa	SYBR17.97	18.09	0.12				
E06	5	Unknown	TNFa	SYBR	18.22	18.09	0.12				
E07	5	Unknown	TNFa	SYBR	18.09	18.09	0.12				
E08	5	Unknown	B action	SYBR	22.28	22.36	0.1				
E09	5	Unknown	B action	SYBR	22.48	22.36	0.1				
E10	5	Unknown	B action	SYBR	22.33	22.36	0.1				
E11	9	Negative	TNFa	SYBR	0						
F02	6	Unknown	IL10	SYBR	26.04	26.15	0.19				
F03	6	Unknown	IL10	SYBR	26.04	26.15	0.19				
F04	6	Unknown	IL10	SYBR	26.37	26.15	0.19				
F05	6	Unknown	TNFa	SYBR	15.82	15.92	0.1				
F06	6	Unknown	TNFa	SYBR	15.93	15.92	0.1				
F07	6	Unknown	TNFa	SYBR	16.01	15.92	0.1				
F08	6	Unknown	B action	SYBR	21.01	22.92	3.48				
F09	6	Unknown	B action	SYBR	20.82	22.92	3.48				
F10	6	Unknown	B action	SYBR	26.94	22.92	3.48				
F11	9	Negative	TNFa	SYBR	0						
G02	7	Unknown	IL10	SYBR	21.79	22.16	0.44				
G03	7	Unknown	IL10	SYBR	22.65	22.16	0.44				
G04	7	Unknown	IL10	SYBR	22.04	22.16	0.44				
G05	7	Unknown	TNFa	SYBR	16.95	16.76	0.19				
G06	7	Unknown	TNFa	SYBR	16.56	16.76	0.19				
G07	7	Unknown	TNFa	SYBR	16.77	16.76	0.19				
G08	7	Unknown	B action	SYBR	18.86	19.59	1.03				
G09	7	Unknown	B action	SYBR	20.31	19.59	1.03				
G10	7	Unknown	B action	SYBR	0	19.59	1.03				
G11	9	Negative	B action	SYBR	0						
H02	8	Unknown	IL10	SYBR20.74	21.28	0.52				
H03	8	Unknown	IL10	SYBR	21.34	21.28	0.52				
H04	8	Unknown	IL10	SYBR	21.77	21.28	0.52				
H05	8	Unknown	TNFa	SYBR	16.7	16.59	0.15				
H06	8	Unknown	TNFa	SYBR	16.48	16.59	0.15				
H07	8	Unknown	TNFa	SYBR	0	16.59	0.15				
H08	8	Unknown	B action	SYBR	0	18.84	0.37				
H09	8	Unknown	B action	SYBR	18.58	18.84	0.37				
H10	8	Unknown	B action	SYBR	19.1	18.84	0.37				
H11	9	Negative	B action	SYBR	0						
