# Supplementary material for: Aqueous Artemisia argyi extract mitigates acute lung injury in association with coordinated alterations in gut microbiota, metabolic homeostasis, and pulmonary inflammatory gene expression
Source: Front Immunol. 2026 Apr 2;17:1770675. doi: 10.3389/fimmu.2026.1770675 (PMC13082973; doi:10.3389/fimmu.2026.1770675)
Supplement: Supplementary file 1 [file DataSheet1.zip › Data/qPCR/IL10 TNFA/IL10 TNFa LPS.txt]

Quan. Result

Well	Sample ID	Property	Target	Dye	Ct	Ct Mean	Ct SD	Concentration	Aver. Con.	Con. SD
A02	1	Unknown	IL10	SYBR	20.17	18.67	1.61				
A03	1	Unknown	IL10	SYBR	18.89	18.67	1.61				
A04	1	Unknown	IL10	SYBR16.97	18.67	1.61				
A05	1	Unknown	TNFA	SYBR	15.77	25.6	0.16				
A06	1	Unknown	TNFA	SYBR	15.57	25.6	0.16				
A07	1	Unknown	TNFA	SYBR	15.46	25.6	0.16				
A08	1	Unknown	Bactin	SYBR	17.44	17.48	0.08				
A09	1	Unknown	Bactin	SYBR	17.43	17.48	0.08				
A10	1	Unknown	Bactin	SYBR	17.58	17.48	0.08				
A11	9	Negative	IL10	SYBR	34.24						
B02	2	Unknown	IL10	SYBR	20.53	20.53	1.3				
B03	2	Unknown	IL10	SYBR	19.23	20.53	1.3				
B04	2	Unknown	IL10	SYBR21.84	20.53	1.3				
B05	2	Unknown	TNFA	SYBR	20.48	19.85	0.58				
B06	2	Unknown	TNFA	SYBR	19.75	19.85	0.58				
B07	2	Unknown	TNFA	SYBR	19.33	19.85	0.58				
B08	2	Unknown	Bactin	SYBR	21.2	21.3	0.19				
B09	2	Unknown	Bactin	SYBR	21.17	21.3	0.19				
B10	2	Unknown	Bactin	SYBR	21.52	21.3	0.19				
B11	9	Negative	IL10	SYBR	34.89						
C02	3	Unknown	IL10	SYBR	21.36	21.11	0.35				
C03	3	Unknown	IL10	SYBR	21.25	21.11	0.35				
C04	3	Unknown	IL10	SYBR	20.71	21.11	0.35				
C05	3	Unknown	TNFA	SYBR	19.99	19.93	0.57				
C06	3	Unknown	TNFA	SYBR	19.33	19.93	0.57				
C07	3	Unknown	TNFA	SYBR	10.47	19.93	0.57				
C08	3	Unknown	Bactin	SYBR	22.38	22.33	0.08				
C09	3	Unknown	Bactin	SYBR	22.38	22.33	0.08				
C10	3	Unknown	Bactin	SYBR	22.24	22.33	0.08				
C11	9	Negative	IL10	SYBR	35.34						
D02	4	Unknown	IL10	SYBR	21.7	20.44	1.12				
D03	4	Unknown	IL10	SYBR	19.57	20.44	1.12				
D04	4	Unknown	IL10	SYBR	20.05	20.44	1.12				
D05	4	Unknown	TNFA	SYBR	16.63	17.1	0.56				
D06	4	Unknown	TNFA	SYBR	16.95	17.1	0.56				
D07	4	Unknown	TNFA	SYBR	17.72	17.1	0.56				
D08	4	Unknown	Bactin	SYBR	20.51	20.3	0.21				
D09	4	Unknown	Bactin	SYBR	20.3	20.3	0.21				
D10	4	Unknown	Bactin	SYBR	20.08	20.3	0.21				
D11	9	Negative	TNFA	SYBR	0						
E02	5	Unknown	IL10	SYBR	16.1	16.86	0.66				
E03	5	Unknown	IL10	SYBR	17.23	16.86	0.66				
E04	5	Unknown	IL10	SYBR17.26	16.86	0.66				
E05	5	Unknown	TNFA	SYBR17.13	17.09	0.08				
E06	5	Unknown	TNFA	SYBR	17	17.09	0.08				
E07	5	Unknown	TNFA	SYBR17.14	17.09	0.08				
E08	5	Unknown	Bactin	SYBR	18.51	18.68	0.17				
E09	5	Unknown	Bactin	SYBR	18.86	18.68	0.17				
E10	5	Unknown	Bactin	SYBR	18.69	18.68	0.17				
E11	9	Negative	TNFA	SYBR	0						
F02	6	Unknown	IL10	SYBR	19.47	19.71	0.59				
F03	6	Unknown	IL10	SYBR19.28	19.71	0.59				
F04	6	Unknown	IL10	SYBR	20.39	19.71	0.59				
F05	6	Unknown	TNFA	SYBR	18.25	18.48	0.29				
F06	6	Unknown	TNFA	SYBR	18.37	18.48	0.29				
F07	6	Unknown	TNFA	SYBR	18.81	18.48	0.29				
F08	6	Unknown	Bactin	SYBR	20.05	19.93	0.35				
F09	6	Unknown	Bactin	SYBR	20.22	19.93	0.35				
F10	6	Unknown	Bactin	SYBR	19.54	19.93	0.35				
F11	9	Negative	TNFA	SYBR	0						
G02	7	Unknown	IL10	SYBR	19.42	19.27	0.14				
G03	7	Unknown	IL10	SYBR	19.27	19.27	0.14				
G04	7	Unknown	IL10	SYBR	19.13	19.27	0.14				
G05	7	Unknown	TNFA	SYBR17.16	16.87	0.27				
G06	7	Unknown	TNFA	SYBR	16.62	16.87	0.27				
G07	7	Unknown	TNFA	SYBR	16.84	16.87	0.27				
G08	7	Unknown	Bactin	SYBR	19.59	19.42	0.14				
G09	7	Unknown	Bactin	SYBR	19.35	19.42	0.14				
G10	7	Unknown	Bactin	SYBR	19.33	19.42	0.14				
G11	9	Negative	Bactin	SYBR	0						
H02	8	Unknown	IL10	SYBR	21.84	22.61	0.68				
H03	8	Unknown	IL10	SYBR	22.86	22.61	0.68				
H04	8	Unknown	IL10	SYBR	23.13	22.61	0.68				
H05	8	Unknown	TNFA	SYBR	13.28	13.09	0.21				
H06	8	Unknown	TNFA	SYBR	13.12	13.09	0.21				
H07	8	Unknown	TNFA	SYBR	12.87	13.09	0.21				
H08	8	Unknown	Bactin	SYBR	20.74	20.94	0.18				
H09	8	Unknown	Bactin	SYBR	21.08	20.94	0.18				
H10	8	Unknown	Bactin	SYBR	21	20.94	0.18				
H11	9	Negative	Bactin	SYBR	0						
