# Supplementary material for: Aqueous Artemisia argyi extract mitigates acute lung injury in association with coordinated alterations in gut microbiota, metabolic homeostasis, and pulmonary inflammatory gene expression
Source: Front Immunol. 2026 Apr 2;17:1770675. doi: 10.3389/fimmu.2026.1770675 (PMC13082973; doi:10.3389/fimmu.2026.1770675)
Supplement: Supplementary file 1 [file DataSheet1.zip › Data/qPCR/JUN FOS/FOS JUN LPS+AEAAH.txt]

Quan. Result
Well	Sample ID	Property	Target	Dye	Ct	Ct Mean	Ct SD	Concentration	Aver. Con.	Con. SD
A02	1	Unknown	FOS	SYBR	30.62	30.57	0.56
A03	1	Unknown	FOS	SYBR	31.1	30.57	0.56
A04	1	Unknown	FOS	SYBR	29.98	30.57	0.56
A05	1	Unknown	JUN	SYBR	28	28.55	1.62
A06	1	Unknown	JUN	SYBR	30.38	28.55	1.62
A07	1	Unknown	JUN	SYBR	27.28	28.55	1.62
A08	1	Unknown	Bactin	SYBR	21.53	21.55	0.03
A09	1	Unknown	Bactin	SYBR	21.54	21.55	0.03
A10	1	Unknown	Bactin	SYBR	21.58	21.55	0.03
A11	9	Negative	FOS	SYBR	35.12
B02	2	Unknown	FOS	SYBR	27.31	27.1	0.23
B03	2	Unknown	FOS	SYBR	26.86	27.1	0.23
B04	2	Unknown	FOS	SYBR	27.13	27.1	0.23
B05	2	Unknown	JUN	SYBR	24.45	24.19	0.4
B06	2	Unknown	JUN	SYBR	24.39	24.19	0.4
B07	2	Unknown	JUN	SYBR	23.73	24.19	0.4
B08	2	Unknown	Bactin	SYBR	17.11	17.12	0.17
B09	2	Unknown	Bactin	SYBR	16.96	17.12	0.17
B10	2	Unknown	Bactin	SYBR	17.29	17.12	0.17
B11	9	Negative	FOS	SYBR	0
C02	3	Unknown	FOS	SYBR	27.4	28.86	1.27
C03	3	Unknown	FOS	SYBR	29.47	28.86	1.27
C04	3	Unknown	FOS	SYBR	29.7	28.86	1.27
C05	3	Unknown	JUN	SYBR	24.55	24.42	0.13
C06	3	Unknown	JUN	SYBR	24.43	24.42	0.13
C07	3	Unknown	JUN	SYBR	24.28	24.42	0.13
C08	3	Unknown	Bactin	SYBR	19.09	19.09	0.05
C09	3	Unknown	Bactin	SYBR	19.05	19.09	0.05
C10	3	Unknown	Bactin	SYBR	19.14	19.09	0.05
C11	9	Negative	FOS	SYBR	35.81
D02	4	Unknown	FOS	SYBR	27.45	27.22	0.2
D03	4	Unknown	FOS	SYBR	27.13	27.22	0.2
D04	4	Unknown	FOS	SYBR	27.08	27.22	0.2
D05	4	Unknown	JUN	SYBR	24.38	24.29	0.07
D06	4	Unknown	JUN	SYBR	24.25	24.29	0.07
D07	4	Unknown	JUN	SYBR	24.25	24.29	0.07
D08	4	Unknown	Bactin	SYBR	17.65	17.35	0.26
D09	4	Unknown	Bactin	SYBR	17.19	17.35	0.26
D10	4	Unknown	Bactin	SYBR	17.21	17.35	0.26
D11	9	Negative	JUN	SYBR	34.34
E02	5	Unknown	FOS	SYBR	29.7	29.5	0.3
E03	5	Unknown	FOS	SYBR	29.15	29.5	0.3
E04	5	Unknown	FOS	SYBR	29.66	29.5	0.3
E05	5	Unknown	JUN	SYBR	27.28	27.14	0.21
E06	5	Unknown	JUN	SYBR	27.24	27.14	0.21
E07	5	Unknown	JUN	SYBR	26.91	27.14	0.21
E08	5	Unknown	Bactin	SYBR	19.79	19.84	0.18
E09	5	Unknown	Bactin	SYBR	20.04	19.84	0.18
E10	5	Unknown	Bactin	SYBR	19.69	19.84	0.18
E11	9	Negative	JUN	SYBR	33.91
F02	6	Unknown	FOS	SYBR	30.16	30.05	0.17
F03	6	Unknown	FOS	SYBR	29.85	30.05	0.17
F04	6	Unknown	FOS	SYBR	30.12	30.05	0.17
F05	6	Unknown	JUN	SYBR	24.65	24.82	0.14
F06	6	Unknown	JUN	SYBR	24.88	24.82	0.14
F07	6	Unknown	JUN	SYBR	24.92	24.82	0.14
F08	6	Unknown	Bactin	SYBR	20.67	20.49	0.3
F09	6	Unknown	Bactin	SYBR	20.67	20.49	0.3
F10	6	Unknown	Bactin	SYBR	20.14	20.49	0.3
F11	9	Negative	JUN	SYBR	34.09
G02	7	Unknown	FOS	SYBR	29.03	29.38	0.34
G03	7	Unknown	FOS	SYBR	29.39	29.38	0.34
G04	7	Unknown	FOS	SYBR	29.71	29.38	0.34
G05	7	Unknown	JUN	SYBR	25.17	27.97	5.04
G06	7	Unknown	JUN	SYBR	33.79	27.97	5.04
G07	7	Unknown	JUN	SYBR	24.95	27.97	5.04
G08	7	Unknown	Bactin	SYBR	18.95	18.81	0.12
G09	7	Unknown	Bactin	SYBR	18.72	18.81	0.12
G10	7	Unknown	Bactin	SYBR	18.75	18.81	0.12
G11	9	Negative	Bactin	SYBR	0
H02	8	Unknown	FOS	SYBR	27.66	28.04	0.33
H03	8	Unknown	FOS	SYBR	28.3	28.04	0.33
H04	8	Unknown	FOS	SYBR	28.15	28.04	0.33
H05	8	Unknown	JUN	SYBR	25.41	24.89	0.45
H06	8	Unknown	JUN	SYBR	24.65	24.89	0.45
H07	8	Unknown	JUN	SYBR	24.62	24.89	0.45
H08	8	Unknown	Bactin	SYBR	17.58	17.68	0.14
H09	8	Unknown	Bactin	SYBR	17.83	17.68	0.14
H10	8	Unknown	Bactin	SYBR	17.62	17.68	0.14
H11	9	Negative	Bactin	SYBR	0
