# Supplementary material for: Aqueous Artemisia argyi extract mitigates acute lung injury in association with coordinated alterations in gut microbiota, metabolic homeostasis, and pulmonary inflammatory gene expression
Source: Front Immunol. 2026 Apr 2;17:1770675. doi: 10.3389/fimmu.2026.1770675 (PMC13082973; doi:10.3389/fimmu.2026.1770675)
Supplement: Supplementary file 1 [file DataSheet1.zip › Data/qPCR/JUN FOS/FOS JUN LPS+AEAAL.txt]

Quan. Result
Well	Sample ID	Property	Target	Dye	Ct	Ct Mean	Ct SD	Concentration	Aver. Con.	Con. SD
A02	1	Unknown	FOS	SYBR	24.22	24.16	0.09
A03	1	Unknown	FOS	SYBR	24.06	24.16	0.09
A04	1	Unknown	FOS	SYBR	24.21	24.16	0.09
A05	1	Unknown	JUN	SYBR	20.7	22.48	2.97
A06	1	Unknown	JUN	SYBR	25.92	22.48	2.97
A07	1	Unknown	JUN	SYBR	20.83	22.48	2.97
A08	1	Unknown	Bactin	SYBR	15.31	15.06	0.23
A09	1	Unknown	Bactin	SYBR	14.87	15.06	0.23
A10	1	Unknown	Bactin	SYBR	14.99	15.06	0.23
A11	9	Negative	FOS	SYBR	31.5
B02	2	Unknown	FOS	SYBR	22.8	22.87	0.06
B03	2	Unknown	FOS	SYBR	22.9	22.87	0.06
B04	2	Unknown	FOS	SYBR	22.91	22.87	0.06
B05	2	Unknown	JUN	SYBR	20.24	20.29	0.14
B06	2	Unknown	JUN	SYBR	20.45	20.29	0.14
B07	2	Unknown	JUN	SYBR	20.19	20.29	0.14
B08	2	Unknown	Bactin	SYBR	14.79	14.87	0.32
B09	2	Unknown	Bactin	SYBR	14.6	14.87	0.32
B10	2	Unknown	Bactin	SYBR	15.23	14.87	0.32
B11	9	Negative	FOS	SYBR	30.99
C02	3	Unknown	FOS	SYBR	22.92	22.96	0.15
C03	3	Unknown	FOS	SYBR	22.82	22.96	0.15
C04	3	Unknown	FOS	SYBR	23.12	22.96	0.15
C05	3	Unknown	JUN	SYBR	20.4	20.07	0.45
C06	3	Unknown	JUN	SYBR	20.26	20.07	0.45
C07	3	Unknown	JUN	SYBR	19.55	20.07	0.45
C08	3	Unknown	Bactin	SYBR	15.27	14.93	0.35
C09	3	Unknown	Bactin	SYBR	14.57	14.93	0.35
C10	3	Unknown	Bactin	SYBR	14.94	14.93	0.35
C11	9	Negative	FOS	SYBR	28.33
D02	4	Unknown	FOS	SYBR	26.47	26.32	0.5
D03	4	Unknown	FOS	SYBR	26.73	26.32	0.5
D04	4	Unknown	FOS	SYBR	25.77	26.32	0.5
D05	4	Unknown	JUN	SYBR	21.17	20.97	0.17
D06	4	Unknown	JUN	SYBR	20.88	20.97	0.17
D07	4	Unknown	JUN	SYBR	20.88	20.97	0.17
D08	4	Unknown	Bactin	SYBR	16.95	16.85	0.13
D09	4	Unknown	Bactin	SYBR	16.7	16.85	0.13
D10	4	Unknown	Bactin	SYBR	16.88	16.85	0.13
D11	9	Negative	JUN	SYBR	25.5
E02	5	Unknown	FOS	SYBR	25.55	25.87	0.28
E03	5	Unknown	FOS	SYBR	25.99	25.87	0.28
E04	5	Unknown	FOS	SYBR	26.08	25.87	0.28
E05	5	Unknown	JUN	SYBR	21.21	21.36	0.15
E06	5	Unknown	JUN	SYBR	21.36	21.36	0.15
E07	5	Unknown	JUN	SYBR	21.51	21.36	0.15
E08	5	Unknown	Bactin	SYBR	15.73	15.56	0.23
E09	5	Unknown	Bactin	SYBR	15.3	15.56	0.23
E10	5	Unknown	Bactin	SYBR	15.66	15.56	0.23
E11	9	Negative	JUN	SYBR	24.17
F02	6	Unknown	FOS	SYBR	24.96	25.44	0.52
F03	6	Unknown	FOS	SYBR	25.99	25.44	0.52
F04	6	Unknown	FOS	SYBR	25.38	25.44	0.52
F05	6	Unknown	JUN	SYBR	20.77	20.72	0.05
F06	6	Unknown	JUN	SYBR	20.71	20.72	0.05
F07	6	Unknown	JUN	SYBR	20.67	20.72	0.05
F08	6	Unknown	Bactin	SYBR	15.81	15.06	0.65
F09	6	Unknown	Bactin	SYBR	14.66	15.06	0.65
F10	6	Unknown	Bactin	SYBR	14.71	15.06	0.65
F11	9	Negative	JUN	SYBR	25.54
G02	7	Unknown	FOS	SYBR	25.43	25.37	0.1
G03	7	Unknown	FOS	SYBR	25.26	25.37	0.1
G04	7	Unknown	FOS	SYBR	25.43	25.37	0.1
G05	7	Unknown	JUN	SYBR	21.49	21.54	0.1
G06	7	Unknown	JUN	SYBR	21.65	21.54	0.1
G07	7	Unknown	JUN	SYBR	21.47	21.54	0.1
G08	7	Unknown	Bactin	SYBR	15.48	15.38	0.11
G09	7	Unknown	Bactin	SYBR	15.26	15.38	0.11
G10	7	Unknown	Bactin	SYBR	15.41	15.38	0.11
G11	9	Negative	Bactin	SYBR	32.97
H02	8	Unknown	FOS	SYBR	24.31	24.13	0.16
H03	8	Unknown	FOS	SYBR	23.99	24.13	0.16
H04	8	Unknown	FOS	SYBR	24.1	24.13	0.16
H05	8	Unknown	JUN	SYBR	20.65	20.63	0.11
H06	8	Unknown	JUN	SYBR	20.73	20.63	0.11
H07	8	Unknown	JUN	SYBR	20.52	20.63	0.11
H08	8	Unknown	Bactin	SYBR	14.5	14.49	0.1
H09	8	Unknown	Bactin	SYBR	14.39	14.49	0.1
H10	8	Unknown	Bactin	SYBR	14.59	14.49	0.1
H11	9	Negative	Bactin	SYBR	0
