# Supplementary material for: Aqueous Artemisia argyi extract mitigates acute lung injury in association with coordinated alterations in gut microbiota, metabolic homeostasis, and pulmonary inflammatory gene expression
Source: Front Immunol. 2026 Apr 2;17:1770675. doi: 10.3389/fimmu.2026.1770675 (PMC13082973; doi:10.3389/fimmu.2026.1770675)
Supplement: Supplementary file 1 [file DataSheet1.zip › Data/qPCR/JUN FOS/FOS JUN LPS+AEAAM.txt]

Quan. Result
Well	Sample ID	Property	Target	Dye	Ct	Ct Mean	Ct SD	Concentration	Aver. Con.	Con. SD
A02	1	Unknown	项目1	SYBR	25.45	25.02	0.39
A03	1	Unknown	项目1	SYBR	24.7	25.02	0.39
A04	1	Unknown	项目1	SYBR	24.9	25.02	0.39
A05	1	Unknown	项目2	SYBR	27.59	27.66	0.26
A06	1	Unknown	项目2	SYBR	27.94	27.66	0.26
A07	1	Unknown	项目2	SYBR	27.44	27.66	0.26
A08	1	Unknown	项目3	SYBR	19.28	18.84	0.39
A09	1	Unknown	项目3	SYBR	18.55	18.84	0.39
A10	1	Unknown	项目3	SYBR	18.7	18.84	0.39
A11	9	Negative	项目1	SYBR	38.7
B02	2	Unknown	项目1	SYBR	23.3	23.73	0.78
B03	2	Unknown	项目1	SYBR	24.63	23.73	0.78
B04	2	Unknown	项目1	SYBR	23.26	23.73	0.78
B05	2	Unknown	项目2	SYBR	26.67	26.58	0.09
B06	2	Unknown	项目2	SYBR	26.58	26.58	0.09
B07	2	Unknown	项目2	SYBR	26.49	26.58	0.09
B08	2	Unknown	项目3	SYBR	18.52	18.06	0.47
B09	2	Unknown	项目3	SYBR	17.58	18.06	0.47
B10	2	Unknown	项目3	SYBR	18.09	18.06	0.47
B11	9	Negative	项目1	SYBR	38.14
C02	3	Unknown	项目1	SYBR	22.99	22.88	0.21
C03	3	Unknown	项目1	SYBR	23.02	22.88	0.21
C04	3	Unknown	项目1	SYBR	22.65	22.88	0.21
C05	3	Unknown	项目2	SYBR	26.2	27.95	2.87
C06	3	Unknown	项目2	SYBR	31.26	27.95	2.87
C07	3	Unknown	项目2	SYBR	26.38	27.95	2.87
C08	3	Unknown	项目3	SYBR	17.78	17.78	0.05
C09	3	Unknown	项目3	SYBR	17.84	17.78	0.05
C10	3	Unknown	项目3	SYBR	17.74	17.78	0.05
C11	9	Negative	项目1	SYBR	39
D02	4	Unknown	项目1	SYBR	22.45	22.18	0.24
D03	4	Unknown	项目1	SYBR	21.98	22.18	0.24
D04	4	Unknown	项目1	SYBR	22.12	22.18	0.24
D05	4	Unknown	项目2	SYBR	25.61	25.73	0.16
D06	4	Unknown	项目2	SYBR	25.67	25.73	0.16
D07	4	Unknown	项目2	SYBR	25.92	25.73	0.16
D08	4	Unknown	项目3	SYBR	16.57	16.38	0.17
D09	4	Unknown	项目3	SYBR	16.25	16.38	0.17
D10	4	Unknown	项目3	SYBR	16.33	16.38	0.17
D11	9	Negative	项目2	SYBR	0
E02	5	Unknown	项目1	SYBR	25.1	25.65	0.47
E03	5	Unknown	项目1	SYBR	25.93	25.65	0.47
E04	5	Unknown	项目1	SYBR	25.91	25.65	0.47
E05	5	Unknown	项目2	SYBR	28.24	28.2	0.22
E06	5	Unknown	项目2	SYBR	27.97	28.2	0.22
E07	5	Unknown	项目2	SYBR	28.4	28.2	0.22
E08	5	Unknown	项目3	SYBR	19.7	19.89	0.16
E09	5	Unknown	项目3	SYBR	20.01	19.89	0.16
E10	5	Unknown	项目3	SYBR	19.95	19.89	0.16
E11	9	Negative	项目2	SYBR	0
F02	6	Unknown	项目1	SYBR	23.64	23.66	0.07
F03	6	Unknown	项目1	SYBR	23.6	23.66	0.07
F04	6	Unknown	项目1	SYBR	23.73	23.66	0.07
F05	6	Unknown	项目2	SYBR	26.85	27.1	0.33
F06	6	Unknown	项目2	SYBR	26.95	27.1	0.33
F07	6	Unknown	项目2	SYBR	27.48	27.1	0.33
F08	6	Unknown	项目3	SYBR	18.52	18.46	0.11
F09	6	Unknown	项目3	SYBR	18.53	18.46	0.11
F10	6	Unknown	项目3	SYBR	18.33	18.46	0.11
F11	9	Negative	项目2	SYBR	0
G02	7	Unknown	项目1	SYBR	22.42	22.85	0.4
G03	7	Unknown	项目1	SYBR	23.21	22.85	0.4
G04	7	Unknown	项目1	SYBR	22.9	22.85	0.4
G05	7	Unknown	项目2	SYBR	26.62	27.07	1.3
G06	7	Unknown	项目2	SYBR	28.54	27.07	1.3
G07	7	Unknown	项目2	SYBR	26.05	27.07	1.3
G08	7	Unknown	项目3	SYBR	16.76	16.59	0.15
G09	7	Unknown	项目3	SYBR	16.54	16.59	0.15
G10	7	Unknown	项目3	SYBR	16.47	16.59	0.15
G11	9	Negative	项目3	SYBR	0
H02	8	Unknown	项目1	SYBR	22.61	22.73	0.15
H03	8	Unknown	项目1	SYBR	22.89	22.73	0.15
H04	8	Unknown	项目1	SYBR	22.68	22.73	0.15
H05	8	Unknown	项目2	SYBR	26.76	26.6	0.14
H06	8	Unknown	项目2	SYBR	26.51	26.6	0.14
H07	8	Unknown	项目2	SYBR	26.54	26.6	0.14
H08	8	Unknown	项目3	SYBR	16.42	16.63	0.2
H09	8	Unknown	项目3	SYBR	16.65	16.63	0.2
H10	8	Unknown	项目3	SYBR	16.82	16.63	0.2
H11	9	Negative	项目3	SYBR	0
