# Supplementary material for: Aqueous Artemisia argyi extract mitigates acute lung injury in association with coordinated alterations in gut microbiota, metabolic homeostasis, and pulmonary inflammatory gene expression
Source: Front Immunol. 2026 Apr 2;17:1770675. doi: 10.3389/fimmu.2026.1770675 (PMC13082973; doi:10.3389/fimmu.2026.1770675)
Supplement: Supplementary file 1 [file DataSheet1.zip › Data/qPCR/JUN FOS/FOS JUN LPS.txt]

Quan. Result
Well	Sample ID	Property	Target	Dye	Ct	Ct Mean	Ct SD	Concentration	Aver. Con.	Con. SD
A02	1	Unknown	FOS	SYBR	26.04	25.28	0.66
A03	1	Unknown	FOS	SYBR	24.93	25.28	0.66
A04	1	Unknown	FOS	SYBR	24.87	25.28	0.66
A05	1	Unknown	JUN	SYBR	23.09	23.37	0.36
A06	1	Unknown	JUN	SYBR	23.78	23.37	0.36
A07	1	Unknown	JUN	SYBR	23.24	23.37	0.36
A08	1	Unknown	Bactin	SYBR	18.08	18.09	0.22
A09	1	Unknown	Bactin	SYBR	17.88	18.09	0.22
A10	1	Unknown	Bactin	SYBR	18.31	18.09	0.22
A11	9	Negative	FOS	SYBR	0
B02	2	Unknown	FOS	SYBR	30.31	29.74	0.52
B03	2	Unknown	FOS	SYBR	29.28	29.74	0.52
B04	2	Unknown	FOS	SYBR	29.64	29.74	0.52
B05	2	Unknown	JUN	SYBR	26.2	25.95	0.22
B06	2	Unknown	JUN	SYBR	25.77	25.95	0.22
B07	2	Unknown	JUN	SYBR	25.9	25.95	0.22
B08	2	Unknown	Bactin	SYBR	21.07	20.85	0.31
B09	2	Unknown	Bactin	SYBR	20.63	20.85	0.31
B10		Unknown	Bactin	SYBR	25.83
B11	9	Negative	FOS	SYBR	0
C02	3	Unknown	FOS	SYBR	29.32	29.75	0.42
C03	3	Unknown	FOS	SYBR	29.78	29.75	0.42
C04	3	Unknown	FOS	SYBR	30.15	29.75	0.42
C05	3	Unknown	JUN	SYBR	24.85	24.74	0.19
C06	3	Unknown	JUN	SYBR	24.85	24.74	0.19
C07	3	Unknown	JUN	SYBR	24.52	24.74	0.19
C08	3	Unknown	Bactin	SYBR	22.38	22.48	0.14
C09	3	Unknown	Bactin	SYBR	22.43	22.48	0.14
C10	3	Unknown	Bactin	SYBR	22.64	22.48	0.14
C11	9	Negative	FOS	SYBR	0
D02	4	Unknown	FOS	SYBR	26.89	26.81	0.22
D03	4	Unknown	FOS	SYBR	26.57	26.81	0.22
D04	4	Unknown	FOS	SYBR	26.98	26.81	0.22
D05	4	Unknown	JUN	SYBR	24.08	24.27	0.24
D06	4	Unknown	JUN	SYBR	24.18	24.27	0.24
D07	4	Unknown	JUN	SYBR	24.53	24.27	0.24
D08	4	Unknown	Bactin	SYBR	20.51	20.39	0.16
D09	4	Unknown	Bactin	SYBR	20.28	20.39	0.16
D10	4	Unknown	Bactin	SYBR	0	20.39	0.16
D11	9	Negative	JUN	SYBR	36.63
E02	5	Unknown	FOS	SYBR	23.89	23.96	0.2
E03	5	Unknown	FOS	SYBR	24.2	23.96	0.2
E04	5	Unknown	FOS	SYBR	23.8	23.96	0.2
E05	5	Unknown	JUN	SYBR	23.21	23.26	0.16
E06	5	Unknown	JUN	SYBR	23.44	23.26	0.16
E07	5	Unknown	JUN	SYBR	23.14	23.26	0.16
E08	5	Unknown	Bactin	SYBR	17.43	17.53	0.1
E09	5	Unknown	Bactin	SYBR	17.63	17.53	0.1
E10	5	Unknown	Bactin	SYBR	17.53	17.53	0.1
E11	9	Negative	JUN	SYBR	36.16
F02	6	Unknown	FOS	SYBR	27.88	27.63	0.23
F03	6	Unknown	FOS	SYBR	27.58	27.63	0.23
F04	6	Unknown	FOS	SYBR	27.43	27.63	0.23
F05	6	Unknown	JUN	SYBR	24.22	24.52	0.33
F06	6	Unknown	JUN	SYBR	24.87	24.52	0.33
F07	6	Unknown	JUN	SYBR	24.46	24.52	0.33
F08	6	Unknown	Bactin	SYBR	20.04	19.85	0.21
F09	6	Unknown	Bactin	SYBR	19.89	19.85	0.21
F10	6	Unknown	Bactin	SYBR	19.62	19.85	0.21
F11	9	Negative	JUN	SYBR	35.56
G02	7	Unknown	FOS	SYBR	27.14	27.71	0.55
G03	7	Unknown	FOS	SYBR	27.76	27.71	0.55
G04	7	Unknown	FOS	SYBR	28.24	27.71	0.55
G05	7	Unknown	JUN	SYBR	24.04	23.91	0.12
G06	7	Unknown	JUN	SYBR	23.9	23.91	0.12
G07	7	Unknown	JUN	SYBR	23.8	23.91	0.12
G08	7	Unknown	Bactin	SYBR	17.92	18.01	0.4
G09	7	Unknown	Bactin	SYBR	18.45	18.01	0.4
G10	7	Unknown	Bactin	SYBR	17.67	18.01	0.4
G11	9	Negative	Bactin	SYBR	0
H02	8	Unknown	FOS	SYBR	26.94	27.25	0.27
H03	8	Unknown	FOS	SYBR	27.41	27.25	0.27
H04	8	Unknown	FOS	SYBR	27.42	27.25	0.27
H05	8	Unknown	JUN	SYBR	24.43	24.24	0.17
H06	8	Unknown	JUN	SYBR	24.19	24.24	0.17
H07	8	Unknown	JUN	SYBR	24.09	24.24	0.17
H08	8	Unknown	Bactin	SYBR	18.41	18.47	0.09
H09	8	Unknown	Bactin	SYBR	18.44	18.47	0.09
H10	8	Unknown	Bactin	SYBR	18.57	18.47	0.09
H11	9	Negative	Bactin	SYBR	38.82
