# Supplementary material for: Aqueous Artemisia argyi extract mitigates acute lung injury in association with coordinated alterations in gut microbiota, metabolic homeostasis, and pulmonary inflammatory gene expression
Source: Front Immunol. 2026 Apr 2;17:1770675. doi: 10.3389/fimmu.2026.1770675 (PMC13082973; doi:10.3389/fimmu.2026.1770675)
Supplement: Supplementary file 1 [file DataSheet1.zip › Data/qPCR/JUN FOS/JUN FOS Ctrl.txt]

Quan. Result
Well	Sample ID	Property	Target	Dye	Ct	Ct Mean	Ct SD	Concentration	Aver. Con.	Con. SD
A02	1	Unknown	JUN	SYBR	19.75	20.38	0.61
A03	1	Unknown	JUN	SYBR	20.43	20.38	0.61
A04	1	Unknown	JUN	SYBR	20.97	20.38	0.61
A05	1	Unknown	FOS	SYBR	25.6	25.53	0.33
A06	1	Unknown	FOS	SYBR	25.18	25.53	0.33
A07	1	Unknown	FOS	SYBR	25.83	25.53	0.33
A08	1	Unknown	GAPDH	SYBR	19.77	19.84	0.28
A09	1	Unknown	GAPDH	SYBR	19.61	19.84	0.28
A10	1	Unknown	GAPDH	SYBR	20.15	19.84	0.28
A11	9	Negative	JUN	SYBR	30.33
B02	2	Unknown	JUN	SYBR	19.59	19.47	0.83
B03	2	Unknown	JUN	SYBR	18.59	19.47	0.83
B04	2	Unknown	JUN	SYBR	20.24	19.47	0.83
B05	2	Unknown	FOS	SYBR	24.06	20.24	3.31
B06	2	Unknown	FOS	SYBR	18.35	20.24	3.31
B07	2	Unknown	FOS	SYBR	18.3	20.24	3.31
B08	2	Unknown	GAPDH	SYBR	10.91	10.92	0.25
B09	2	Unknown	GAPDH	SYBR	10.67	10.92	0.25
B10	2	Unknown	GAPDH	SYBR	11.16	10.92	0.25
B11	9	Negative	JUN	SYBR	28.53
C02	3	Unknown	JUN	SYBR	17.78	18.07	0.38
C03	3	Unknown	JUN	SYBR	18.5	18.07	0.38
C04	3	Unknown	JUN	SYBR	17.93	18.07	0.38
C05	3	Unknown	FOS	SYBR	20.77	20.26	1.08
C06	3	Unknown	FOS	SYBR	19.02	20.26	1.08
C07	3	Unknown	FOS	SYBR	21	20.26	1.08
C08	3	Unknown	GAPDH	SYBR	17.71	17.22	0.57
C09	3	Unknown	GAPDH	SYBR	16.59	17.22	0.57
C10	3	Unknown	GAPDH	SYBR	17.36	17.22	0.57
C11	9	Negative	JUN	SYBR	28.98
D02	4	Unknown	JUN	SYBR	20.54	20.34	0.18
D03	4	Unknown	JUN	SYBR	20.27	20.34	0.18
D04	4	Unknown	JUN	SYBR	20.21	20.34	0.18
D05	4	Unknown	FOS	SYBR	24.83	24.95	0.47
D06	4	Unknown	FOS	SYBR	24.55	24.95	0.47
D07	4	Unknown	FOS	SYBR	25.47	24.95	0.47
D08	4	Unknown	GAPDH	SYBR	17.64	17.65	0.29
D09	4	Unknown	GAPDH	SYBR	17.36	17.65	0.29
D10	4	Unknown	GAPDH	SYBR	17.95	17.65	0.29
D11	9	Negative	FOS	SYBR	0
E02	5	Unknown	JUN	SYBR	21.42	21.77	0.31
E03	5	Unknown	JUN	SYBR	21.9	21.77	0.31
E04	5	Unknown	JUN	SYBR	21.99	21.77	0.31
E05	5	Unknown	FOS	SYBR	27.69	27.03	0.58
E06	5	Unknown	FOS	SYBR	26.59	27.03	0.58
E07	5	Unknown	FOS	SYBR	26.8	27.03	0.58
E08	5	Unknown	GAPDH	SYBR	15.6	15.57	0.06
E09	5	Unknown	GAPDH	SYBR	15.5	15.57	0.06
E10	5	Unknown	GAPDH	SYBR	15.6	15.57	0.06
E11	9	Negative	FOS	SYBR	0
F02	6	Unknown	JUN	SYBR	20.26	20.68	0.61
F03	6	Unknown	JUN	SYBR	21.38	20.68	0.61
F04	6	Unknown	JUN	SYBR	20.4	20.68	0.61
F05	6	Unknown	FOS	SYBR	27.19	27.43	0.42
F06	6	Unknown	FOS	SYBR	27.2	27.43	0.42
F07	6	Unknown	FOS	SYBR	27.91	27.43	0.42
F08	6	Unknown	GAPDH	SYBR	13.72	13.27	0.39
F09	6	Unknown	GAPDH	SYBR	13.05	13.27	0.39
F10	6	Unknown	GAPDH	SYBR	13.04	13.27	0.39
F11	9	Negative	FOS	SYBR	33.26
G02	7	Unknown	JUN	SYBR	21	20.95	0.04
G03	7	Unknown	JUN	SYBR	20.94	20.95	0.04
G04	7	Unknown	JUN	SYBR	20.92	20.95	0.04
G05	7	Unknown	FOS	SYBR	26.38	26.29	0.4
G06	7	Unknown	FOS	SYBR	26.64	26.29	0.4
G07	7	Unknown	FOS	SYBR	25.85	26.29	0.4
G08	7	Unknown	GAPDH	SYBR	17.56	17.64	0.24
G09	7	Unknown	GAPDH	SYBR	17.45	17.64	0.24
G10	7	Unknown	GAPDH	SYBR	17.9	17.64	0.24
G11	9	Negative	GAPDH	SYBR	0
H02	8	Unknown	JUN	SYBR	21.95	21.95	0.03
H03	8	Unknown	JUN	SYBR	21.93	21.95	0.03
H04	8	Unknown	JUN	SYBR	21.98	21.95	0.03
H05	8	Unknown	FOS	SYBR	25.99	26.01	0.09
H06	8	Unknown	FOS	SYBR	26.1	26.01	0.09
H07	8	Unknown	FOS	SYBR	25.92	26.01	0.09
H08	8	Unknown	GAPDH	SYBR	16.53	16.54	0.11
H09	8	Unknown	GAPDH	SYBR	16.44	16.54	0.11
H10	8	Unknown	GAPDH	SYBR	16.65	16.54	0.11
H11	9	Negative	GAPDH	SYBR	0
