# Supplementary material for: Aqueous Artemisia argyi extract mitigates acute lung injury in association with coordinated alterations in gut microbiota, metabolic homeostasis, and pulmonary inflammatory gene expression
Source: Front Immunol. 2026 Apr 2;17:1770675. doi: 10.3389/fimmu.2026.1770675 (PMC13082973; doi:10.3389/fimmu.2026.1770675)
Supplement: Supplementary file 1 [file DataSheet1.zip › Data/qPCR/MAPK1 MAPK3/MAPK1 MAPK3 Ctrl.txt]

Quan. Result
Well	Sample ID	Property	Target	Dye	Ct	Ct Mean	Ct SD	Concentration	Aver. Con.	Con. SD
A02	1	Unknown	MAPK1	SYBR	34.02	34.08	0.05
A03	1	Unknown	MAPK1	SYBR	34.05	34.08	0.05
A04	1	Unknown	MAPK1	SYBR	34.17	34.08	0.05
A05	1	Unknown	MAPK3	SYBR	34.38	34.42	0.04
A06	1	Unknown	MAPK3	SYBR	34.44	34.42	0.04
A07	1	Unknown	MAPK3	SYBR	34.43	34.42	0.04
A08	1	Unknown	Bactin	SYBR	24.62	24.69	0.08
A09	1	Unknown	Bactin	SYBR	24.71	24.69	0.08
A10	1	Unknown	Bactin	SYBR	24.74	24.69	0.08
A11	1	Negative	MAPK1	SYBR	0	0.00	0.00
B02	2	Unknown	MAPK1	SYBR	34.20	34.26	0.05
B03	2	Unknown	MAPK1	SYBR	34.31	34.26	0.05
B04	2	Unknown	MAPK1	SYBR	34.28	34.26	0.05
B05	2	Unknown	MAPK3	SYBR	34.55	34.57	0.02
B06	2	Unknown	MAPK3	SYBR	34.60	34.57	0.02
B07	2	Unknown	MAPK3	SYBR	34.56	34.57	0.02
B08	2	Unknown	Bactin	SYBR	24.90	24.95	0.05
B09	2	Unknown	Bactin	SYBR	24.98	24.95	0.05
B10	2	Unknown	Bactin	SYBR	24.86	24.95	0.05
B11	2	Negative	MAPK1	SYBR	0	0.00	0.00
C02	3	Unknown	MAPK1	SYBR	33.88	33.95	0.06
C03	3	Unknown	MAPK1	SYBR	33.95	33.95	0.06
C04	3	Unknown	MAPK1	SYBR	34.02	33.95	0.06
C05	3	Unknown	MAPK3	SYBR	33.72	33.79	0.06
C06	3	Unknown	MAPK3	SYBR	33.85	33.79	0.06
C07	3	Unknown	MAPK3	SYBR	33.80	33.79	0.06
C08	3	Unknown	Bactin	SYBR	24.12	24.18	0.06
C09	3	Unknown	Bactin	SYBR	24.18	24.18	0.06
C10	3	Unknown	Bactin	SYBR	24.24	24.18	0.06
C11	3	Negative	MAPK1	SYBR	0	0.00	0.00
D02	4	Unknown	MAPK1	SYBR	34.10	34.12	0.03
D03	4	Unknown	MAPK1	SYBR	34.07	34.12	0.03
D04	4	Unknown	MAPK1	SYBR	34.19	34.12	0.03
D05	4	Unknown	MAPK3	SYBR	34.30	34.28	0.02
D06	4	Unknown	MAPK3	SYBR	34.25	34.28	0.02
D07	4	Unknown	MAPK3	SYBR	34.29	34.28	0.02
D08	4	Unknown	Bactin	SYBR	25.05	25.10	0.04
D09	4	Unknown	Bactin	SYBR	25.08	25.10	0.04
D10	4	Unknown	Bactin	SYBR	25.17	25.10	0.04
D11	4	Negative	MAPK3	SYBR	0	0.00	0.00
E02	5	Unknown	MAPK1	SYBR	33.78	33.83	0.04
E03	5	Unknown	MAPK1	SYBR	33.86	33.83	0.04
E04	5	Unknown	MAPK1	SYBR	33.85	33.83	0.04
E05	5	Unknown	MAPK3	SYBR	34.00	34.03	0.02
E06	5	Unknown	MAPK3	SYBR	34.05	34.03	0.02
E07	5	Unknown	MAPK3	SYBR	34.04	34.03	0.02
E08	5	Unknown	Bactin	SYBR	26.02	26.10	0.05
E09	5	Unknown	Bactin	SYBR	26.07	26.10	0.05
E10	5	Unknown	Bactin	SYBR	26.20	26.10	0.05
E11	5	Negative	MAPK3	SYBR	0	0.00	0.00
F02	6	Unknown	MAPK1	SYBR	34.00	34.06	0.05
F03	6	Unknown	MAPK1	SYBR	34.03	34.06	0.05
F04	6	Unknown	MAPK1	SYBR	34.15	34.06	0.05
F05	6	Unknown	MAPK3	SYBR	34.40	34.43	0.02
F06	6	Unknown	MAPK3	SYBR	34.45	34.43	0.02
F07	6	Unknown	MAPK3	SYBR	34.44	34.43	0.02
F08	6	Unknown	Bactin	SYBR	24.22	24.29	0.05
F09	6	Unknown	Bactin	SYBR	24.28	24.29	0.05
F10	6	Unknown	Bactin	SYBR	24.36	24.29	0.05
F11	6	Negative	MAPK3	SYBR	0	0.00	0.00
G02	7	Unknown	MAPK1	SYBR	33.95	34.02	0.04
G03	7	Unknown	MAPK1	SYBR	34.06	34.02	0.04
G04	7	Unknown	MAPK1	SYBR	34.05	34.02	0.04
G05	7	Unknown	MAPK3	SYBR	34.10	34.12	0.01
G06	7	Unknown	MAPK3	SYBR	34.13	34.12	0.01
G07	7	Unknown	MAPK3	SYBR	34.13	34.12	0.01
G08	7	Unknown	Bactin	SYBR	24.40	24.48	0.05
G09	7	Unknown	Bactin	SYBR	24.48	24.48	0.05
G10	7	Unknown	Bactin	SYBR	24.56	24.48	0.05
G11	7	Negative	Bactin	SYBR	0	0.00	0.00
H02	8	Unknown	MAPK1	SYBR	34.12	34.18	0.05
H03	8	Unknown	MAPK1	SYBR	34.08	34.18	0.05
H04	8	Unknown	MAPK1	SYBR	34.34	34.18	0.05
H05	8	Unknown	MAPK3	SYBR	34.05	34.10	0.03
H06	8	Unknown	MAPK3	SYBR	34.12	34.10	0.03
H07	8	Unknown	MAPK3	SYBR	34.23	34.10	0.03
H08	8	Unknown	Bactin	SYBR	24.92	25.00	0.04
H09	8	Unknown	Bactin	SYBR	25.00	25.00	0.04
H10	8	Unknown	Bactin	SYBR	25.08	25.00	0.04
H11	8	Negative	Bactin	SYBR	0	0.00	0.00
