# Supplementary material for: Aqueous Artemisia argyi extract mitigates acute lung injury in association with coordinated alterations in gut microbiota, metabolic homeostasis, and pulmonary inflammatory gene expression
Source: Front Immunol. 2026 Apr 2;17:1770675. doi: 10.3389/fimmu.2026.1770675 (PMC13082973; doi:10.3389/fimmu.2026.1770675)
Supplement: Supplementary file 1 [file DataSheet1.zip › Data/qPCR/MAPK1 MAPK3/MAPK1 MAPK3 LPS+AEAAH.txt]

Quan. Result
Well	Sample ID	Property	Target	Dye	Ct	Ct Mean	Ct SD	Concentration	Aver. Con.	Con. SD
A02	1	Unknown	MAPK1	SYBR	34.11	34.16	0.07
A03	1	Unknown	MAPK1	SYBR	34.13	34.16	0.07
A04	1	Unknown	MAPK1	SYBR	34.24	34.16	0.07
A05	1	Unknown	MAPK3	SYBR	34.48	34.4	0.15
A06	1	Unknown	MAPK3	SYBR	34.49	34.4	0.15
A07	1	Unknown	MAPK3	SYBR	34.22	34.4	0.15
A08	1	Unknown	Bactin	SYBR	24.79	24.77	0.13
A09	1	Unknown	Bactin	SYBR	24.88	24.77	0.13
A10	1	Unknown	Bactin	SYBR	24.63	24.77	0.13
A11	1	Negative	MAPK1	SYBR	0	0.0	0.0
B02	2	Unknown	MAPK1	SYBR	34.02	33.86	0.14
B03	2	Unknown	MAPK1	SYBR	33.74	33.86	0.14
B04	2	Unknown	MAPK1	SYBR	33.82	33.86	0.14
B05	2	Unknown	MAPK3	SYBR	33.96	33.81	0.13
B06	2	Unknown	MAPK3	SYBR	33.74	33.81	0.13
B07	2	Unknown	MAPK3	SYBR	33.74	33.81	0.13
B08	2	Unknown	Bactin	SYBR	24.9	24.82	0.1
B09	2	Unknown	Bactin	SYBR	24.71	24.82	0.1
B10	2	Unknown	Bactin	SYBR	24.86	24.82	0.1
B11	2	Negative	MAPK1	SYBR	0	0.0	0.0
C02	3	Unknown	MAPK1	SYBR	33.88	33.83	0.19
C03	3	Unknown	MAPK1	SYBR	33.62	33.83	0.19
C04	3	Unknown	MAPK1	SYBR	33.98	33.83	0.19
C05	3	Unknown	MAPK3	SYBR	33.27	33.31	0.05
C06	3	Unknown	MAPK3	SYBR	33.29	33.31	0.05
C07	3	Unknown	MAPK3	SYBR	33.36	33.31	0.05
C08	3	Unknown	Bactin	SYBR	24.31	24.3	0.03
C09	3	Unknown	Bactin	SYBR	24.27	24.3	0.03
C10	3	Unknown	Bactin	SYBR	24.33	24.3	0.03
C11	3	Negative	MAPK1	SYBR	0	0.0	0.0
D02	4	Unknown	MAPK1	SYBR	33.85	33.94	0.13
D03	4	Unknown	MAPK1	SYBR	33.89	33.94	0.13
D04	4	Unknown	MAPK1	SYBR	34.09	33.94	0.13
D05	4	Unknown	MAPK3	SYBR	33.7	33.67	0.11
D06	4	Unknown	MAPK3	SYBR	33.55	33.67	0.11
D07	4	Unknown	MAPK3	SYBR	33.76	33.67	0.11
D08	4	Unknown	Bactin	SYBR	25.03	25.11	0.18
D09	4	Unknown	Bactin	SYBR	25.32	25.11	0.18
D10	4	Unknown	Bactin	SYBR	24.99	25.11	0.18
D11	4	Negative	MAPK1	SYBR	0	0.0	0.0
E02	5	Unknown	MAPK1	SYBR	34.0	33.79	0.18
E03	5	Unknown	MAPK1	SYBR	33.69	33.79	0.18
E04	5	Unknown	MAPK1	SYBR	33.68	33.79	0.18
E05	5	Unknown	MAPK3	SYBR	33.86	33.89	0.1
E06	5	Unknown	MAPK3	SYBR	33.81	33.89	0.1
E07	5	Unknown	MAPK3	SYBR	34.01	33.89	0.1
E08	5	Unknown	Bactin	SYBR	26.12	26.18	0.05
E09	5	Unknown	Bactin	SYBR	26.21	26.18	0.05
E10	5	Unknown	Bactin	SYBR	26.2	26.18	0.05
E11	5	Negative	MAPK1	SYBR	0	0.0	0.0
F02	6	Unknown	MAPK1	SYBR	33.47	33.58	0.16
F03	6	Unknown	MAPK1	SYBR	33.5	33.58	0.16
F04	6	Unknown	MAPK1	SYBR	33.76	33.58	0.16
F05	6	Unknown	MAPK3	SYBR	34.55	34.48	0.09
F06	6	Unknown	MAPK3	SYBR	34.38	34.48	0.09
F07	6	Unknown	MAPK3	SYBR	34.5	34.48	0.09
F08	6	Unknown	Bactin	SYBR	24.46	24.37	0.13
F09	6	Unknown	Bactin	SYBR	24.43	24.37	0.13
F10	6	Unknown	Bactin	SYBR	24.22	24.37	0.13
F11	6	Negative	MAPK1	SYBR	0	0.0	0.0
G02	7	Unknown	MAPK1	SYBR	34.07	34.01	0.07
G03	7	Unknown	MAPK1	SYBR	33.94	34.01	0.07
G04	7	Unknown	MAPK1	SYBR	34.03	34.01	0.07
G05	7	Unknown	MAPK3	SYBR	33.35	33.47	0.12
G06	7	Unknown	MAPK3	SYBR	33.48	33.47	0.12
G07	7	Unknown	MAPK3	SYBR	33.59	33.47	0.12
G08	7	Unknown	Bactin	SYBR	24.52	24.45	0.14
G09	7	Unknown	Bactin	SYBR	24.29	24.45	0.14
G10	7	Unknown	Bactin	SYBR	24.53	24.45	0.14
G11	7	Negative	MAPK1	SYBR	0	0.0	0.0
H02	8	Unknown	MAPK1	SYBR	33.92	33.88	0.04
H03	8	Unknown	MAPK1	SYBR	33.84	33.88	0.04
H04	8	Unknown	MAPK1	SYBR	33.88	33.88	0.04
H05	8	Unknown	MAPK3	SYBR	33.82	33.88	0.05
H06	8	Unknown	MAPK3	SYBR	33.92	33.88	0.05
H07	8	Unknown	MAPK3	SYBR	33.89	33.88	0.05
H08	8	Unknown	Bactin	SYBR	25.14	25.03	0.11
H09	8	Unknown	Bactin	SYBR	25.03	25.03	0.11
H10	8	Unknown	Bactin	SYBR	24.93	25.03	0.11
H11	8	Negative	MAPK1	SYBR	0	0.0	0.0
