# Supplementary material for: Aqueous Artemisia argyi extract mitigates acute lung injury in association with coordinated alterations in gut microbiota, metabolic homeostasis, and pulmonary inflammatory gene expression
Source: Front Immunol. 2026 Apr 2;17:1770675. doi: 10.3389/fimmu.2026.1770675 (PMC13082973; doi:10.3389/fimmu.2026.1770675)
Supplement: Supplementary file 1 [file DataSheet1.zip › Data/qPCR/MAPK1 MAPK3/MAPK1 MAPK3 LPS+AEAAL.txt]

Quan. Result
Well	Sample ID	Property	Target	Dye	Ct	Ct Mean	Ct SD	Concentration	Aver. Con.	Con. SD
A02	1	Unknown	MAPK1	SYBR	33.82	33.89	0.06
A03	1	Unknown	MAPK1	SYBR	33.92	33.89	0.06
A04	1	Unknown	MAPK1	SYBR	33.92	33.89	0.06
A05	1	Unknown	MAPK3	SYBR	34.3	34.34	0.15
A06	1	Unknown	MAPK3	SYBR	34.21	34.34	0.15
A07	1	Unknown	MAPK3	SYBR	34.5	34.34	0.15
A08	1	Unknown	Bactin	SYBR	24.5	24.57	0.08
A09	1	Unknown	Bactin	SYBR	24.65	24.57	0.08
A10	1	Unknown	Bactin	SYBR	24.55	24.57	0.08
A11	1	Negative	MAPK1	SYBR	0	0.0	0.0
B02	2	Unknown	MAPK1	SYBR	33.55	33.49	0.05
B03	2	Unknown	MAPK1	SYBR	33.45	33.49	0.05
B04	2	Unknown	MAPK1	SYBR	33.47	33.49	0.05
B05	2	Unknown	MAPK3	SYBR	33.89	34.04	0.13
B06	2	Unknown	MAPK3	SYBR	34.1	34.04	0.13
B07	2	Unknown	MAPK3	SYBR	34.14	34.04	0.13
B08	2	Unknown	Bactin	SYBR	24.82	24.76	0.07
B09	2	Unknown	Bactin	SYBR	24.69	24.76	0.07
B10	2	Unknown	Bactin	SYBR	24.78	24.76	0.07
B11	2	Negative	MAPK1	SYBR	0	0.0	0.0
C02	3	Unknown	MAPK1	SYBR	34.07	33.9	0.15
C03	3	Unknown	MAPK1	SYBR	33.81	33.9	0.15
C04	3	Unknown	MAPK1	SYBR	33.82	33.9	0.15
C05	3	Unknown	MAPK3	SYBR	33.45	33.53	0.19
C06	3	Unknown	MAPK3	SYBR	33.75	33.53	0.19
C07	3	Unknown	MAPK3	SYBR	33.4	33.53	0.19
C08	3	Unknown	Bactin	SYBR	24.01	24.14	0.11
C09	3	Unknown	Bactin	SYBR	24.18	24.14	0.11
C10	3	Unknown	Bactin	SYBR	24.22	24.14	0.11
C11	3	Negative	MAPK1	SYBR	0	0.0	0.0
D02	4	Unknown	MAPK1	SYBR	33.66	33.54	0.14
D03	4	Unknown	MAPK1	SYBR	33.39	33.54	0.14
D04	4	Unknown	MAPK1	SYBR	33.57	33.54	0.14
D05	4	Unknown	MAPK3	SYBR	34.03	33.95	0.1
D06	4	Unknown	MAPK3	SYBR	33.83	33.95	0.1
D07	4	Unknown	MAPK3	SYBR	33.98	33.95	0.1
D08	4	Unknown	Bactin	SYBR	25.22	25.17	0.08
D09	4	Unknown	Bactin	SYBR	25.21	25.17	0.08
D10	4	Unknown	Bactin	SYBR	25.08	25.17	0.08
D11	4	Negative	MAPK1	SYBR	0	0.0	0.0
E02	5	Unknown	MAPK1	SYBR	33.45	33.5	0.13
E03	5	Unknown	MAPK1	SYBR	33.65	33.5	0.13
E04	5	Unknown	MAPK1	SYBR	33.41	33.5	0.13
E05	5	Unknown	MAPK3	SYBR	33.59	33.59	0.17
E06	5	Unknown	MAPK3	SYBR	33.42	33.59	0.17
E07	5	Unknown	MAPK3	SYBR	33.76	33.59	0.17
E08	5	Unknown	Bactin	SYBR	26.35	26.23	0.13
E09	5	Unknown	Bactin	SYBR	26.09	26.23	0.13
E10	5	Unknown	Bactin	SYBR	26.24	26.23	0.13
E11	5	Negative	MAPK1	SYBR	0	0.0	0.0
F02	6	Unknown	MAPK1	SYBR	33.37	33.47	0.1
F03	6	Unknown	MAPK1	SYBR	33.48	33.47	0.1
F04	6	Unknown	MAPK1	SYBR	33.57	33.47	0.1
F05	6	Unknown	MAPK3	SYBR	34.2	34.26	0.07
F06	6	Unknown	MAPK3	SYBR	34.34	34.26	0.07
F07	6	Unknown	MAPK3	SYBR	34.24	34.26	0.07
F08	6	Unknown	Bactin	SYBR	24.44	24.31	0.11
F09	6	Unknown	Bactin	SYBR	24.25	24.31	0.11
F10	6	Unknown	Bactin	SYBR	24.25	24.31	0.11
F11	6	Negative	MAPK1	SYBR	0	0.0	0.0
G02	7	Unknown	MAPK1	SYBR	33.35	33.33	0.02
G03	7	Unknown	MAPK1	SYBR	33.33	33.33	0.02
G04	7	Unknown	MAPK1	SYBR	33.32	33.33	0.02
G05	7	Unknown	MAPK3	SYBR	34.01	34.04	0.13
G06	7	Unknown	MAPK3	SYBR	34.18	34.04	0.13
G07	7	Unknown	MAPK3	SYBR	33.92	34.04	0.13
G08	7	Unknown	Bactin	SYBR	24.74	24.66	0.07
G09	7	Unknown	Bactin	SYBR	24.61	24.66	0.07
G10	7	Unknown	Bactin	SYBR	24.63	24.66	0.07
G11	7	Negative	MAPK1	SYBR	0	0.0	0.0
H02	8	Unknown	MAPK1	SYBR	33.76	33.81	0.14
H03	8	Unknown	MAPK1	SYBR	33.7	33.81	0.14
H04	8	Unknown	MAPK1	SYBR	33.97	33.81	0.14
H05	8	Unknown	MAPK3	SYBR	34.0	33.87	0.12
H06	8	Unknown	MAPK3	SYBR	33.76	33.87	0.12
H07	8	Unknown	MAPK3	SYBR	33.84	33.87	0.12
H08	8	Unknown	Bactin	SYBR	25.05	25.01	0.07
H09	8	Unknown	Bactin	SYBR	25.05	25.01	0.07
H10	8	Unknown	Bactin	SYBR	24.93	25.01	0.07
H11	8	Negative	MAPK1	SYBR	0	0.0	0.0
