# Supplementary material for: Aqueous Artemisia argyi extract mitigates acute lung injury in association with coordinated alterations in gut microbiota, metabolic homeostasis, and pulmonary inflammatory gene expression
Source: Front Immunol. 2026 Apr 2;17:1770675. doi: 10.3389/fimmu.2026.1770675 (PMC13082973; doi:10.3389/fimmu.2026.1770675)
Supplement: Supplementary file 1 [file DataSheet1.zip › Data/qPCR/MAPK1 MAPK3/MAPK1 MAPK3 LPS+AEAAM.txt]

Quan. Result
Well	Sample ID	Property	Target	Dye	Ct	Ct Mean	Ct SD	Concentration	Aver. Con.	Con. SD
A02	1	Unknown	MAPK1	SYBR	33.62	33.53	0.08
A03	1	Unknown	MAPK1	SYBR	33.48	33.53	0.08
A04	1	Unknown	MAPK1	SYBR	33.5	33.53	0.08
A05	1	Unknown	MAPK3	SYBR	34.1	34.25	0.13
A06	1	Unknown	MAPK3	SYBR	34.33	34.25	0.13
A07	1	Unknown	MAPK3	SYBR	34.33	34.25	0.13
A08	1	Unknown	Bactin	SYBR	24.71	24.71	0.09
A09	1	Unknown	Bactin	SYBR	24.62	24.71	0.09
A10	1	Unknown	Bactin	SYBR	24.8	24.71	0.09
A11	1	Negative	MAPK1	SYBR	0	0.0	0.0
B02	2	Unknown	MAPK1	SYBR	34.36	34.28	0.11
B03	2	Unknown	MAPK1	SYBR	34.15	34.28	0.11
B04	2	Unknown	MAPK1	SYBR	34.32	34.28	0.11
B05	2	Unknown	MAPK3	SYBR	34.1	33.97	0.18
B06	2	Unknown	MAPK3	SYBR	33.76	33.97	0.18
B07	2	Unknown	MAPK3	SYBR	34.04	33.97	0.18
B08	2	Unknown	Bactin	SYBR	24.95	24.88	0.15
B09	2	Unknown	Bactin	SYBR	24.99	24.88	0.15
B10	2	Unknown	Bactin	SYBR	24.71	24.88	0.15
B11	2	Negative	MAPK1	SYBR	0	0.0	0.0
C02	3	Unknown	MAPK1	SYBR	33.41	33.53	0.18
C03	3	Unknown	MAPK1	SYBR	33.74	33.53	0.18
C04	3	Unknown	MAPK1	SYBR	33.45	33.53	0.18
C05	3	Unknown	MAPK3	SYBR	33.7	33.58	0.19
C06	3	Unknown	MAPK3	SYBR	33.68	33.58	0.19
C07	3	Unknown	MAPK3	SYBR	33.37	33.58	0.19
C08	3	Unknown	Bactin	SYBR	24.06	24.08	0.02
C09	3	Unknown	Bactin	SYBR	24.07	24.08	0.02
C10	3	Unknown	Bactin	SYBR	24.1	24.08	0.02
C11	3	Negative	MAPK1	SYBR	0	0.0	0.0
D02	4	Unknown	MAPK1	SYBR	33.64	33.68	0.04
D03	4	Unknown	MAPK1	SYBR	33.72	33.68	0.04
D04	4	Unknown	MAPK1	SYBR	33.68	33.68	0.04
D05	4	Unknown	MAPK3	SYBR	33.75	33.81	0.06
D06	4	Unknown	MAPK3	SYBR	33.87	33.81	0.06
D07	4	Unknown	MAPK3	SYBR	33.8	33.81	0.06
D08	4	Unknown	Bactin	SYBR	24.87	25.04	0.16
D09	4	Unknown	Bactin	SYBR	25.07	25.04	0.16
D10	4	Unknown	Bactin	SYBR	25.18	25.04	0.16
D11	4	Negative	MAPK1	SYBR	0	0.0	0.0
E02	5	Unknown	MAPK1	SYBR	33.65	33.75	0.11
E03	5	Unknown	MAPK1	SYBR	33.72	33.75	0.11
E04	5	Unknown	MAPK1	SYBR	33.87	33.75	0.11
E05	5	Unknown	MAPK3	SYBR	33.35	33.31	0.1
E06	5	Unknown	MAPK3	SYBR	33.39	33.31	0.1
E07	5	Unknown	MAPK3	SYBR	33.2	33.31	0.1
E08	5	Unknown	Bactin	SYBR	26.22	26.11	0.1
E09	5	Unknown	Bactin	SYBR	26.03	26.11	0.1
E10	5	Unknown	Bactin	SYBR	26.09	26.11	0.1
E11	5	Negative	MAPK1	SYBR	0	0.0	0.0
F02	6	Unknown	MAPK1	SYBR	33.73	33.63	0.09
F03	6	Unknown	MAPK1	SYBR	33.59	33.63	0.09
F04	6	Unknown	MAPK1	SYBR	33.57	33.63	0.09
F05	6	Unknown	MAPK3	SYBR	33.77	33.89	0.13
F06	6	Unknown	MAPK3	SYBR	34.03	33.89	0.13
F07	6	Unknown	MAPK3	SYBR	33.86	33.89	0.13
F08	6	Unknown	Bactin	SYBR	24.4	24.39	0.03
F09	6	Unknown	Bactin	SYBR	24.35	24.39	0.03
F10	6	Unknown	Bactin	SYBR	24.41	24.39	0.03
F11	6	Negative	MAPK1	SYBR	0	0.0	0.0
G02	7	Unknown	MAPK1	SYBR	33.53	33.65	0.1
G03	7	Unknown	MAPK1	SYBR	33.71	33.65	0.1
G04	7	Unknown	MAPK1	SYBR	33.7	33.65	0.1
G05	7	Unknown	MAPK3	SYBR	33.71	33.86	0.13
G06	7	Unknown	MAPK3	SYBR	33.95	33.86	0.13
G07	7	Unknown	MAPK3	SYBR	33.91	33.86	0.13
G08	7	Unknown	Bactin	SYBR	24.64	24.48	0.14
G09	7	Unknown	Bactin	SYBR	24.44	24.48	0.14
G10	7	Unknown	Bactin	SYBR	24.36	24.48	0.14
G11	7	Negative	MAPK1	SYBR	0	0.0	0.0
H02	8	Unknown	MAPK1	SYBR	34.12	34.1	0.11
H03	8	Unknown	MAPK1	SYBR	33.98	34.1	0.11
H04	8	Unknown	MAPK1	SYBR	34.19	34.1	0.11
H05	8	Unknown	MAPK3	SYBR	33.72	33.88	0.17
H06	8	Unknown	MAPK3	SYBR	34.06	33.88	0.17
H07	8	Unknown	MAPK3	SYBR	33.87	33.88	0.17
H08	8	Unknown	Bactin	SYBR	24.92	25.02	0.08
H09	8	Unknown	Bactin	SYBR	25.06	25.02	0.08
H10	8	Unknown	Bactin	SYBR	25.07	25.02	0.08
H11	8	Negative	MAPK1	SYBR	0	0.0	0.0
