# Supplementary material for: Aqueous Artemisia argyi extract mitigates acute lung injury in association with coordinated alterations in gut microbiota, metabolic homeostasis, and pulmonary inflammatory gene expression
Source: Front Immunol. 2026 Apr 2;17:1770675. doi: 10.3389/fimmu.2026.1770675 (PMC13082973; doi:10.3389/fimmu.2026.1770675)
Supplement: Supplementary file 1 [file DataSheet1.zip › Data/qPCR/MAPK1 MAPK3/MAPK1 MAPK3 LPS.txt]

Quan. Result
Well	Sample ID	Property	Target	Dye	Ct	Ct Mean	Ct SD	Concentration	Aver. Con.	Con. SD
A02	1	Unknown	MAPK1	SYBR	33.41	33.33	0.09
A03	1	Unknown	MAPK1	SYBR	33.23	33.33	0.09
A04	1	Unknown	MAPK1	SYBR	33.34	33.33	0.09
A05	1	Unknown	MAPK3	SYBR	33.62	33.58	0.17
A06	1	Unknown	MAPK3	SYBR	33.73	33.58	0.17
A07	1	Unknown	MAPK3	SYBR	33.4	33.58	0.17
A08	1	Unknown	Bactin	SYBR	24.77	24.74	0.16
A09	1	Unknown	Bactin	SYBR	24.88	24.74	0.16
A10	1	Unknown	Bactin	SYBR	24.56	24.74	0.16
A11	1	Negative	MAPK1	SYBR	0	0.0	0.0
B02	2	Unknown	MAPK1	SYBR	33.61	33.57	0.05
B03	2	Unknown	MAPK1	SYBR	33.58	33.57	0.05
B04	2	Unknown	MAPK1	SYBR	33.51	33.57	0.05
B05	2	Unknown	MAPK3	SYBR	34.29	34.33	0.13
B06	2	Unknown	MAPK3	SYBR	34.47	34.33	0.13
B07	2	Unknown	MAPK3	SYBR	34.22	34.33	0.13
B08	2	Unknown	Bactin	SYBR	24.94	24.89	0.11
B09	2	Unknown	Bactin	SYBR	24.76	24.89	0.11
B10	2	Unknown	Bactin	SYBR	24.97	24.89	0.11
B11	2	Negative	MAPK1	SYBR	0	0.0	0.0
C02	3	Unknown	MAPK1	SYBR	33.4	33.26	0.13
C03	3	Unknown	MAPK1	SYBR	33.14	33.26	0.13
C04	3	Unknown	MAPK1	SYBR	33.23	33.26	0.13
C05	3	Unknown	MAPK3	SYBR	32.93	32.96	0.08
C06	3	Unknown	MAPK3	SYBR	32.89	32.96	0.08
C07	3	Unknown	MAPK3	SYBR	33.05	32.96	0.08
C08	3	Unknown	Bactin	SYBR	24.33	24.33	0.05
C09	3	Unknown	Bactin	SYBR	24.37	24.33	0.05
C10	3	Unknown	Bactin	SYBR	24.28	24.33	0.05
C11	3	Negative	MAPK1	SYBR	0	0.0	0.0
D02	4	Unknown	MAPK1	SYBR	33.09	33.23	0.16
D03	4	Unknown	MAPK1	SYBR	33.19	33.23	0.16
D04	4	Unknown	MAPK1	SYBR	33.4	33.23	0.16
D05	4	Unknown	MAPK3	SYBR	33.35	33.24	0.12
D06	4	Unknown	MAPK3	SYBR	33.12	33.24	0.12
D07	4	Unknown	MAPK3	SYBR	33.26	33.24	0.12
D08	4	Unknown	Bactin	SYBR	25.03	25.15	0.1
D09	4	Unknown	Bactin	SYBR	25.19	25.15	0.1
D10	4	Unknown	Bactin	SYBR	25.22	25.15	0.1
D11	4	Negative	MAPK1	SYBR	0	0.0	0.0
E02	5	Unknown	MAPK1	SYBR	32.92	32.92	0.03
E03	5	Unknown	MAPK1	SYBR	32.89	32.92	0.03
E04	5	Unknown	MAPK1	SYBR	32.94	32.92	0.03
E05	5	Unknown	MAPK3	SYBR	33.15	33.07	0.07
E06	5	Unknown	MAPK3	SYBR	33.01	33.07	0.07
E07	5	Unknown	MAPK3	SYBR	33.05	33.07	0.07
E08	5	Unknown	Bactin	SYBR	26.17	25.96	0.18
E09	5	Unknown	Bactin	SYBR	25.88	25.96	0.18
E10	5	Unknown	Bactin	SYBR	25.84	25.96	0.18
E11	5	Negative	MAPK1	SYBR	0	0.0	0.0
F02	6	Unknown	MAPK1	SYBR	33.27	33.28	0.06
F03	6	Unknown	MAPK1	SYBR	33.34	33.28	0.06
F04	6	Unknown	MAPK1	SYBR	33.22	33.28	0.06
F05	6	Unknown	MAPK3	SYBR	33.98	34.07	0.12
F06	6	Unknown	MAPK3	SYBR	34.03	34.07	0.12
F07	6	Unknown	MAPK3	SYBR	34.21	34.07	0.12
F08	6	Unknown	Bactin	SYBR	24.5	24.38	0.16
F09	6	Unknown	Bactin	SYBR	24.2	24.38	0.16
F10	6	Unknown	Bactin	SYBR	24.45	24.38	0.16
F11	6	Negative	MAPK1	SYBR	0	0.0	0.0
G02	7	Unknown	MAPK1	SYBR	33.05	33.19	0.13
G03	7	Unknown	MAPK1	SYBR	33.23	33.19	0.13
G04	7	Unknown	MAPK1	SYBR	33.3	33.19	0.13
G05	7	Unknown	MAPK3	SYBR	32.95	33.11	0.16
G06	7	Unknown	MAPK3	SYBR	33.26	33.11	0.16
G07	7	Unknown	MAPK3	SYBR	33.11	33.11	0.16
G08	7	Unknown	Bactin	SYBR	24.64	24.62	0.03
G09	7	Unknown	Bactin	SYBR	24.58	24.62	0.03
G10	7	Unknown	Bactin	SYBR	24.63	24.62	0.03
G11	7	Negative	MAPK1	SYBR	0	0.0	0.0
H02	8	Unknown	MAPK1	SYBR	33.73	33.75	0.02
H03	8	Unknown	MAPK1	SYBR	33.75	33.75	0.02
H04	8	Unknown	MAPK1	SYBR	33.76	33.75	0.02
H05	8	Unknown	MAPK3	SYBR	33.49	33.62	0.13
H06	8	Unknown	MAPK3	SYBR	33.74	33.62	0.13
H07	8	Unknown	MAPK3	SYBR	33.64	33.62	0.13
H08	8	Unknown	Bactin	SYBR	25.13	25.05	0.17
H09	8	Unknown	Bactin	SYBR	25.17	25.05	0.17
H10	8	Unknown	Bactin	SYBR	24.85	25.05	0.17
H11	8	Negative	MAPK1	SYBR	0	0.0	0.0
