# Supplementary material for: Aqueous Artemisia argyi extract mitigates acute lung injury in association with coordinated alterations in gut microbiota, metabolic homeostasis, and pulmonary inflammatory gene expression
Source: Front Immunol. 2026 Apr 2;17:1770675. doi: 10.3389/fimmu.2026.1770675 (PMC13082973; doi:10.3389/fimmu.2026.1770675)
Supplement: Supplementary file 1 [file DataSheet1.zip › Data/qPCR/MAPK10 CCND1/MAPK10 CCND1 Ctrl.txt]

Quan. Result
Well	Sample ID	Property	Target	Dye	Ct	Ct Mean	Ct SD	Concentration	Aver. Con.	Con. SD
A02	1	Unknown	MYC	SYBR	23.75	24	1.08
A03	1	Unknown	MYC	SYBR	23.07	24	1.08
A04	1	Unknown	MYC	SYBR	25.18	24	1.08
A05	1	Unknown	CCND1	SYBR	21.88	20.63	1.57
A06	1	Unknown	CCND1	SYBR	21.13	20.63	1.57
A07	1	Unknown	CCND1	SYBR	18.86	20.63	1.57
A08	1	Unknown	GADPH	SYBR	19.37	19.85	0.56
A09	1	Unknown	GADPH	SYBR	20.47	19.85	0.56
A10	1	Unknown	GADPH	SYBR	19.7	19.85	0.56
A11	9	Negative	MYC	SYBR	31.41
B02	2	Unknown	MYC	SYBR	25.4	26.4	3.02
B03	2	Unknown	MYC	SYBR	24.01	26.4	3.02
B04	2	Unknown	MYC	SYBR	29.79	26.4	3.02
B05	2	Unknown	CCND1	SYBR	19.44	19.6	0.64
B06	2	Unknown	CCND1	SYBR	20.31	19.6	0.64
B07	2	Unknown	CCND1	SYBR	19.05	19.6	0.64
B08	2	Unknown	GADPH	SYBR	11.78	11.96	0.2
B09	2	Unknown	GADPH	SYBR	11.94	11.96	0.2
B10	2	Unknown	GADPH	SYBR	12.17	11.96	0.2
B11	9	Negative	MYC	SYBR	31.48
C02	3	Unknown	MYC	SYBR	24.6	24.29	1.49
C03	3	Unknown	MYC	SYBR	22.67	24.29	1.49
C04	3	Unknown	MYC	SYBR	25.6	24.29	1.49
C05	3	Unknown	CCND1	SYBR	20.81	19.29	1.32
C06	3	Unknown	CCND1	SYBR	18.49	19.29	1.32
C07	3	Unknown	CCND1	SYBR	18.56	19.29	1.32
C08	3	Unknown	GADPH	SYBR	11.66	11.44	0.28
C09	3	Unknown	GADPH	SYBR	11.13	11.44	0.28
C10	3	Unknown	GADPH	SYBR	11.54	11.44	0.28
C11	9	Negative	MYC	SYBR	31.95
D02	4	Unknown	MYC	SYBR	27.66	25.91	1.52
D03	4	Unknown	MYC	SYBR	24.97	25.91	1.52
D04	4	Unknown	MYC	SYBR	25.1	25.91	1.52
D05	4	Unknown	CCND1	SYBR	20.02	19.86	0.15
D06	4	Unknown	CCND1	SYBR	19.84	19.86	0.15
D07	4	Unknown	CCND1	SYBR	19.72	19.86	0.15
D08	4	Unknown	GADPH	SYBR	12.31	12.2	0.14
D09	4	Unknown	GADPH	SYBR	12.04	12.2	0.14
D10	4	Unknown	GADPH	SYBR	12.23	12.2	0.14
D11	9	Negative	CCND1	SYBR	0
E02	5	Unknown	MYC	SYBR	28.05	26.95	1.1
E03	5	Unknown	MYC	SYBR	26.92	26.95	1.1
E04	5	Unknown	MYC	SYBR	25.87	26.95	1.1
E05	5	Unknown	CCND1	SYBR	20.74	20.61	0.12
E06	5	Unknown	CCND1	SYBR	20.57	20.61	0.12
E07	5	Unknown	CCND1	SYBR	20.51	20.61	0.12
E08	5	Unknown	GADPH	SYBR	14.37	14.28	0.26
E09	5	Unknown	GADPH	SYBR	13.99	14.28	0.26
E10	5	Unknown	GADPH	SYBR	14.49	14.28	0.26
E11	9	Negative	CCND1	SYBR	0
F02	6	Unknown	MYC	SYBR	25.84	26	0.45
F03	6	Unknown	MYC	SYBR	26.51	26	0.45
F04	6	Unknown	MYC	SYBR	25.66	26	0.45
F05	6	Unknown	CCND1	SYBR	20.09	20.1	0.02
F06	6	Unknown	CCND1	SYBR	20.12	20.1	0.02
F07	6	Unknown	CCND1	SYBR	20.09	20.1	0.02
F08	6	Unknown	GADPH	SYBR	13.01	12.54	0.41
F09	6	Unknown	GADPH	SYBR	12.26	12.54	0.41
F10	6	Unknown	GADPH	SYBR	12.35	12.54	0.41
F11	9	Negative	CCND1	SYBR	0
G02	7	Unknown	MYC	SYBR	26.74	25.7	0.95
G03	7	Unknown	MYC	SYBR	25.45	25.7	0.95
G04	7	Unknown	MYC	SYBR	24.89	25.7	0.95
G05	7	Unknown	CCND1	SYBR	19.6	19.89	0.28
G06	7	Unknown	CCND1	SYBR	19.91	19.89	0.28
G07	7	Unknown	CCND1	SYBR	20.17	19.89	0.28
G08	7	Unknown	GADPH	SYBR	12.17	12.23	0.21
G09	7	Unknown	GADPH	SYBR	12.05	12.23	0.21
G10	7	Unknown	GADPH	SYBR	12.46	12.23	0.21
G11	9	Negative	GADPH	SYBR	25.33
H02	8	Unknown	MYC	SYBR	28.25	28.66	2.43
H03	8	Unknown	MYC	SYBR	31.27	28.66	2.43
H04	8	Unknown	MYC	SYBR	26.46	28.66	2.43
H05	8	Unknown	CCND1	SYBR	31.97	24.09	6.84
H06	8	Unknown	CCND1	SYBR	20.57	24.09	6.84
H07	8	Unknown	CCND1	SYBR	19.74	24.09	6.84
H08	8	Unknown	GADPH	SYBR	13.6	13.69	0.07
H09	8	Unknown	GADPH	SYBR	13.72	13.69	0.07
H10	8	Unknown	GADPH	SYBR	13.74	13.69	0.07
H11	9	Negative	GADPH	SYBR	25.3
