# Supplementary material for: Aqueous Artemisia argyi extract mitigates acute lung injury in association with coordinated alterations in gut microbiota, metabolic homeostasis, and pulmonary inflammatory gene expression
Source: Front Immunol. 2026 Apr 2;17:1770675. doi: 10.3389/fimmu.2026.1770675 (PMC13082973; doi:10.3389/fimmu.2026.1770675)
Supplement: Supplementary file 1 [file DataSheet1.zip › Data/qPCR/MAPK10 CCND1/MAPK10 CCND1 LPS+AEAAH.txt]

Quan. Result
Well	Sample ID	Property	Target	Dye	Ct	Ct Mean	Ct SD	Concentration	Aver. Con.	Con. SD
A02	1	Unknown	ccnd1	SYBR	26.47	26.93	0.51
A03	1	Unknown	ccnd1	SYBR	26.83	26.93	0.51
A04	1	Unknown	ccnd1	SYBR	27.49	26.93	0.51
A05	1	Unknown	mapk10	SYBR	32.45	33.2	0.74
A06	1	Unknown	mapk10	SYBR	33.23	33.2	0.74
A07	1	Unknown	mapk10	SYBR	33.93	33.2	0.74
A08	1	Unknown	Bactin	SYBR	21.13	21.41	0.28
A09	1	Unknown	Bactin	SYBR	21.43	21.41	0.28
A10	1	Unknown	Bactin	SYBR	21.68	21.41	0.28
A11	9	Negative	ccnd1	SYBR	0
B02	2	Unknown	ccnd1	SYBR	25.29	25.49	0.18
B03	2	Unknown	ccnd1	SYBR	25.64	25.49	0.18
B04	2	Unknown	ccnd1	SYBR	25.54	25.49	0.18
B05	2	Unknown	mapk10	SYBR	35.19	34.88	1.03
B06	2	Unknown	mapk10	SYBR	33.73	34.88	1.03
B07	2	Unknown	mapk10	SYBR	35.71	34.88	1.03
B08	2	Unknown	Bactin	SYBR	19.03	17.88	1.01
B09	2	Unknown	Bactin	SYBR	17.11	17.88	1.01
B10	2	Unknown	Bactin	SYBR	17.5	17.88	1.01
B11	9	Negative	ccnd1	SYBR	0
C02	3	Unknown	ccnd1	SYBR	24.32	24.31	0.05
C03	3	Unknown	ccnd1	SYBR	24.35	24.31	0.05
C04	3	Unknown	ccnd1	SYBR	24.25	24.31	0.05
C05	3	Unknown	mapk10	SYBR	32.55	33.29	1.24
C06	3	Unknown	mapk10	SYBR	32.59	33.29	1.24
C07	3	Unknown	mapk10	SYBR	34.71	33.29	1.24
C08	3	Unknown	Bactin	SYBR	18.92	19.04	0.12
C09	3	Unknown	Bactin	SYBR	19.04	19.04	0.12
C10	3	Unknown	Bactin	SYBR	19.17	19.04	0.12
C11	9	Negative	ccnd1	SYBR	0
D02	4	Unknown	ccnd1	SYBR	25.06	25.16	0.09
D03	4	Unknown	ccnd1	SYBR	25.18	25.16	0.09
D04	4	Unknown	ccnd1	SYBR	25.25	25.16	0.09
D05	4	Unknown	mapk10	SYBR	33.48	33.81	0.29
D06	4	Unknown	mapk10	SYBR	33.94	33.81	0.29
D07	4	Unknown	mapk10	SYBR	34.02	33.81	0.29
D08	4	Unknown	Bactin	SYBR	17.45	17.27	0.16
D09	4	Unknown	Bactin	SYBR	17.16	17.27	0.16
D10	4	Unknown	Bactin	SYBR	17.21	17.27	0.16
D11	9	Negative	mapk10	SYBR	0
E02	5	Unknown	ccnd1	SYBR	25.57	25.82	0.25
E03	5	Unknown	ccnd1	SYBR	25.82	25.82	0.25
E04	5	Unknown	ccnd1	SYBR	26.08	25.82	0.25
E05	5	Unknown	mapk10	SYBR	34.52	34.87	0.37
E06	5	Unknown	mapk10	SYBR	35.27	34.87	0.37
E07	5	Unknown	mapk10	SYBR	34.82	34.87	0.37
E08	5	Unknown	Bactin	SYBR	19.6	19.88	0.3
E09	5	Unknown	Bactin	SYBR	19.84	19.88	0.3
E10	5	Unknown	Bactin	SYBR	20.2	19.88	0.3
E11	9	Negative	mapk10	SYBR	0
F02	6	Unknown	ccnd1	SYBR	24.72	24.8	0.07
F03	6	Unknown	ccnd1	SYBR	24.83	24.8	0.07
F04	6	Unknown	ccnd1	SYBR	24.86	24.8	0.07
F05	6	Unknown	mapk10	SYBR	32.48	34.3	1.57
F06	6	Unknown	mapk10	SYBR	35.24	34.3	1.57
F07	6	Unknown	mapk10	SYBR	35.17	34.3	1.57
F08	6	Unknown	Bactin	SYBR	20.72	20.77	0.24
F09	6	Unknown	Bactin	SYBR	21.03	20.77	0.24
F10	6	Unknown	Bactin	SYBR	20.57	20.77	0.24
F11	9	Negative	mapk10	SYBR	0
G02	7	Unknown	ccnd1	SYBR	26.08	26.56	0.42
G03	7	Unknown	ccnd1	SYBR	26.82	26.56	0.42
G04	7	Unknown	ccnd1	SYBR	26.79	26.56	0.42
G05	7	Unknown	mapk10	SYBR	36.63	34.88	1.76
G06	7	Unknown	mapk10	SYBR	33.11	34.88	1.76
G07	7	Unknown	mapk10	SYBR	34.89	34.88	1.76
G08	7	Unknown	Bactin	SYBR	19.08	18.93	0.17
G09	7	Unknown	Bactin	SYBR	18.96	18.93	0.17
G10	7	Unknown	Bactin	SYBR	18.74	18.93	0.17
G11	9	Negative	Bactin	SYBR	0
H02	8	Unknown	ccnd1	SYBR	27.14	26.86	0.25
H03	8	Unknown	ccnd1	SYBR	26.67	26.86	0.25
H04	8	Unknown	ccnd1	SYBR	26.76	26.86	0.25
H05	8	Unknown	mapk10	SYBR	0	35.95	3.98
H06	8	Unknown	mapk10	SYBR	33.13	35.95	3.98
H07	8	Unknown	mapk10	SYBR	38.76	35.95	3.98
H08	8	Unknown	Bactin	SYBR	19.06	19.05	0.01
H09	8	Unknown	Bactin	SYBR	19.04	19.05	0.01
H10	8	Unknown	Bactin	SYBR	19.06	19.05	0.01
H11	9	Negative	Bactin	SYBR	0
