# Supplementary material for: Aqueous Artemisia argyi extract mitigates acute lung injury in association with coordinated alterations in gut microbiota, metabolic homeostasis, and pulmonary inflammatory gene expression
Source: Front Immunol. 2026 Apr 2;17:1770675. doi: 10.3389/fimmu.2026.1770675 (PMC13082973; doi:10.3389/fimmu.2026.1770675)
Supplement: Supplementary file 1 [file DataSheet1.zip › Data/qPCR/MAPK10 CCND1/MAPK10 CCND1 LPS+AEAAL.txt]

Quan. Result
Well	Sample ID	Property	Target	Dye	Ct	Ct Mean	Ct SD	Concentration	Aver. Con.	Con. SD
A02	1	Unknown	CCND1	SYBR	25.14	25.02	0.1
A03	1	Unknown	CCND1	SYBR	24.94	25.02	0.1
A04	1	Unknown	CCND1	SYBR	24.99	25.02	0.1
A05	1	Unknown	MAPK10	SYBR	29.88	29.89	1.24
A06	1	Unknown	MAPK10	SYBR	31.13	29.89	1.24
A07	1	Unknown	MAPK10	SYBR	28.65	29.89	1.24
A08	1	Unknown	Bactin	SYBR	18.85	18.93	0.17
A09	1	Unknown	Bactin	SYBR	19.13	18.93	0.17
A10	1	Unknown	Bactin	SYBR	18.8	18.93	0.17
A11	9	Negative	CCND1	SYBR	0
B02	2	Unknown	CCND1	SYBR	25.28	25.28	0.17
B03	2	Unknown	CCND1	SYBR	25.11	25.28	0.17
B04	2	Unknown	CCND1	SYBR	25.45	25.28	0.17
B05	2	Unknown	MAPK10	SYBR	29.2	29.24	0.48
B06	2	Unknown	MAPK10	SYBR	29.73	29.24	0.48
B07	2	Unknown	MAPK10	SYBR	28.78	29.24	0.48
B08	2	Unknown	Bactin	SYBR	18.93	19.01	0.12
B09	2	Unknown	Bactin	SYBR	18.95	19.01	0.12
B10	2	Unknown	Bactin	SYBR	19.14	19.01	0.12
B11	9	Negative	CCND1	SYBR	0
C02	3	Unknown	CCND1	SYBR	26.53	26.81	0.26
C03	3	Unknown	CCND1	SYBR	27.03	26.81	0.26
C04	3	Unknown	CCND1	SYBR	26.88	26.81	0.26
C05	3	Unknown	MAPK10	SYBR	32.22	32.6	0.46
C06	3	Unknown	MAPK10	SYBR	33.12	32.6	0.46
C07	3	Unknown	MAPK10	SYBR	32.48	32.6	0.46
C08	3	Unknown	Bactin	SYBR	23.76	23.96	0.17
C09	3	Unknown	Bactin	SYBR	24.03	23.96	0.17
C10	3	Unknown	Bactin	SYBR	24.09	23.96	0.17
C11	9	Negative	CCND1	SYBR	0
D02	4	Unknown	CCND1	SYBR	25.11	24.91	0.18
D03	4	Unknown	CCND1	SYBR	24.75	24.91	0.18
D04	4	Unknown	CCND1	SYBR	24.86	24.91	0.18
D05	4	Unknown	MAPK10	SYBR	31.36	30.56	0.85
D06	4	Unknown	MAPK10	SYBR	29.68	30.56	0.85
D07	4	Unknown	MAPK10	SYBR	30.65	30.56	0.85
D08	4	Unknown	Bactin	SYBR	20.94	20.79	0.13
D09	4	Unknown	Bactin	SYBR	20.73	20.79	0.13
D10	4	Unknown	Bactin	SYBR	20.7	20.79	0.13
D11	9	Negative	MAPK10	SYBR	0
E02	5	Unknown	CCND1	SYBR	25.3	25.26	0.05
E03	5	Unknown	CCND1	SYBR	25.26	25.26	0.05
E04	5	Unknown	CCND1	SYBR	25.21	25.26	0.05
E05	5	Unknown	MAPK10	SYBR	29.71	30.79	1.02
E06	5	Unknown	MAPK10	SYBR	30.94	30.79	1.02
E07	5	Unknown	MAPK10	SYBR	31.73	30.79	1.02
E08	5	Unknown	Bactin	SYBR	19.93	19.98	0.08
E09	5	Unknown	Bactin	SYBR	19.94	19.98	0.08
E10	5	Unknown	Bactin	SYBR	20.08	19.98	0.08
E11	9	Negative	MAPK10	SYBR	0
F02	6	Unknown	CCND1	SYBR	25.29	25.4	0.09
F03	6	Unknown	CCND1	SYBR	25.44	25.4	0.09
F04	6	Unknown	CCND1	SYBR	25.47	25.4	0.09
F05	6	Unknown	MAPK10	SYBR	31.42	30.82	0.83
F06	6	Unknown	MAPK10	SYBR	29.87	30.82	0.83
F07	6	Unknown	MAPK10	SYBR	31.18	30.82	0.83
F08	6	Unknown	Bactin	SYBR	19.01	18.86	0.21
F09	6	Unknown	Bactin	SYBR	18.94	18.86	0.21
F10	6	Unknown	Bactin	SYBR	18.62	18.86	0.21
F11	9	Negative	MAPK10	SYBR	36.65
G02	7	Unknown	CCND1	SYBR	25.12	25.41	0.26
G03	7	Unknown	CCND1	SYBR	25.63	25.41	0.26
G04	7	Unknown	CCND1	SYBR	25.47	25.41	0.26
G05	7	Unknown	MAPK10	SYBR	31.67	31.08	0.73
G06	7	Unknown	MAPK10	SYBR	30.26	31.08	0.73
G07	7	Unknown	MAPK10	SYBR	31.31	31.08	0.73
G08	7	Unknown	Bactin	SYBR	19.5	19.21	0.25
G09	7	Unknown	Bactin	SYBR	19.06	19.21	0.25
G10	7	Unknown	Bactin	SYBR	19.08	19.21	0.25
G11	9	Negative	Bactin	SYBR	0
H02	8	Unknown	CCND1	SYBR	25.13	25.3	0.15
H03	8	Unknown	CCND1	SYBR	25.41	25.3	0.15
H04	8	Unknown	CCND1	SYBR	25.35	25.3	0.15
H05	8	Unknown	MAPK10	SYBR	30.55	30.73	0.34
H06	8	Unknown	MAPK10	SYBR	30.51	30.73	0.34
H07	8	Unknown	MAPK10	SYBR	31.12	30.73	0.34
H08	8	Unknown	Bactin	SYBR	18.64	18.64	0.04
H09	8	Unknown	Bactin	SYBR	18.6	18.64	0.04
H10	8	Unknown	Bactin	SYBR	18.69	18.64	0.04
H11	9	Negative	Bactin	SYBR	0
