# Supplementary material for: Aqueous Artemisia argyi extract mitigates acute lung injury in association with coordinated alterations in gut microbiota, metabolic homeostasis, and pulmonary inflammatory gene expression
Source: Front Immunol. 2026 Apr 2;17:1770675. doi: 10.3389/fimmu.2026.1770675 (PMC13082973; doi:10.3389/fimmu.2026.1770675)
Supplement: Supplementary file 1 [file DataSheet1.zip › Data/qPCR/MAPK10 CCND1/MAPK10 CCND1 LPS+AEAAM.txt]

Quan. Result
Well	Sample ID	Property	Target	Dye	Ct	Ct Mean	Ct SD	Concentration	Aver. Con.	Con. SD
A02	1	Unknown	MAPK10	SYBR	29.55	29.54	0.88
A03	1	Unknown	MAPK10	SYBR	30.42	29.54	0.88
A04	1	Unknown	MAPK10	SYBR	28.66	29.54	0.88
A05	1	Unknown	CCND1	SYBR	22.94	24.09	1.11
A06	1	Unknown	CCND1	SYBR	25.16	24.09	1.11
A07	1	Unknown	CCND1	SYBR	24.18	24.09	1.11
A08	1	Unknown	B-ACTION	SYBR	18.46	18.6	0.2
A09	1	Unknown	B-ACTION	SYBR	18.51	18.6	0.2
A10	1	Unknown	B-ACTION	SYBR	18.82	18.6	0.2
A11	9	Negative	MAPK10	SYBR	0
B02	2	Unknown	MAPK10	SYBR	27.34	27.98	0.73
B03	2	Unknown	MAPK10	SYBR	27.81	27.98	0.73
B04	2	Unknown	MAPK10	SYBR	28.78	27.98	0.73
B05	2	Unknown	CCND1	SYBR	24.2	24.12	0.23
B06	2	Unknown	CCND1	SYBR	23.85	24.12	0.23
B07	2	Unknown	CCND1	SYBR	24.3	24.12	0.23
B08	2	Unknown	B-ACTION	SYBR	18.5	18.3	0.22
B09	2	Unknown	B-ACTION	SYBR	18.07	18.3	0.22
B10	2	Unknown	B-ACTION	SYBR	18.34	18.3	0.22
B11	9	Negative	MAPK10	SYBR	0
C02	3	Unknown	MAPK10	SYBR	29.61	29.96	0.36
C03	3	Unknown	MAPK10	SYBR	30.34	29.96	0.36
C04	3	Unknown	MAPK10	SYBR	29.92	29.96	0.36
C05	3	Unknown	CCND1	SYBR	24.09	24.35	0.24
C06	3	Unknown	CCND1	SYBR	24.42	24.35	0.24
C07	3	Unknown	CCND1	SYBR	24.55	24.35	0.24
C08	3	Unknown	B-ACTION	SYBR	17.68	17.78	0.13
C09	3	Unknown	B-ACTION	SYBR	17.73	17.78	0.13
C10	3	Unknown	B-ACTION	SYBR	17.93	17.78	0.13
C11	9	Negative	MAPK10	SYBR	0
D02	4	Unknown	MAPK10	SYBR	29.37	29.52	0.14
D03	4	Unknown	MAPK10	SYBR	29.64	29.52	0.14
D04	4	Unknown	MAPK10	SYBR	29.55	29.52	0.14
D05	4	Unknown	CCND1	SYBR	23.33	23.42	0.18
D06	4	Unknown	CCND1	SYBR	23.31	23.42	0.18
D07	4	Unknown	CCND1	SYBR	23.62	23.42	0.18
D08	4	Unknown	B-ACTION	SYBR	16.49	16.4	0.08
D09	4	Unknown	B-ACTION	SYBR	16.32	16.4	0.08
D10	4	Unknown	B-ACTION	SYBR	16.41	16.4	0.08
D11	9	Negative	CCND1	SYBR	36.45
E02	5	Unknown	MAPK10	SYBR	30.61	29.97	0.62
E03	5	Unknown	MAPK10	SYBR	29.37	29.97	0.62
E04	5	Unknown	MAPK10	SYBR	29.92	29.97	0.62
E05	5	Unknown	CCND1	SYBR	24.37	24.53	0.19
E06	5	Unknown	CCND1	SYBR	24.47	24.53	0.19
E07	5	Unknown	CCND1	SYBR	24.74	24.53	0.19
E08	5	Unknown	B-ACTION	SYBR	23.24	21.18	1.78
E09	5	Unknown	B-ACTION	SYBR	20.1	21.18	1.78
E10	5	Unknown	B-ACTION	SYBR	20.22	21.18	1.78
E11	9	Negative	CCND1	SYBR	35.68
F02	6	Unknown	MAPK10	SYBR	31.4	31.62	0.32
F03	6	Unknown	MAPK10	SYBR	0	31.62	0.32
F04	6	Unknown	MAPK10	SYBR	31.85	31.62	0.32
F05	6	Unknown	CCND1	SYBR	23.74	23.83	0.19
F06	6	Unknown	CCND1	SYBR	24.04	23.83	0.19
F07	6	Unknown	CCND1	SYBR	23.7	23.83	0.19
F08	6	Unknown	B-ACTION	SYBR	18.65	18.74	0.38
F09	6	Unknown	B-ACTION	SYBR	19.15	18.74	0.38
F10	6	Unknown	B-ACTION	SYBR	18.41	18.74	0.38
F11	9	Negative	CCND1	SYBR	33.82
G02	7	Unknown	MAPK10	SYBR	28.95	29.66	0.65
G03	7	Unknown	MAPK10	SYBR	29.83	29.66	0.65
G04	7	Unknown	MAPK10	SYBR	30.21	29.66	0.65
G05	7	Unknown	CCND1	SYBR	23.9	23.92	0.14
G06	7	Unknown	CCND1	SYBR	24.07	23.92	0.14
G07	7	Unknown	CCND1	SYBR	23.79	23.92	0.14
G08	7	Unknown	B-ACTION	SYBR	17.4	16.82	0.51
G09	7	Unknown	B-ACTION	SYBR	16.58	16.82	0.51
G10	7	Unknown	B-ACTION	SYBR	16.46	16.82	0.51
G11	9	Negative	B-ACTION	SYBR	0
H02	8	Unknown	MAPK10	SYBR	29.68	29.69	0.17
H03	8	Unknown	MAPK10	SYBR	29.51	29.69	0.17
H04	8	Unknown	MAPK10	SYBR	29.86	29.69	0.17
H05	8	Unknown	CCND1	SYBR	23.71	23.64	0.12
H06	8	Unknown	CCND1	SYBR	23.5	23.64	0.12
H07	8	Unknown	CCND1	SYBR	23.7	23.64	0.12
H08	8	Unknown	B-ACTION	SYBR	16.98	16.85	0.12
H09	8	Unknown	B-ACTION	SYBR	16.81	16.85	0.12
H10	8	Unknown	B-ACTION	SYBR	16.74	16.85	0.12
H11	9	Negative	B-ACTION	SYBR	0
