# Supplementary material for: Aqueous Artemisia argyi extract mitigates acute lung injury in association with coordinated alterations in gut microbiota, metabolic homeostasis, and pulmonary inflammatory gene expression
Source: Front Immunol. 2026 Apr 2;17:1770675. doi: 10.3389/fimmu.2026.1770675 (PMC13082973; doi:10.3389/fimmu.2026.1770675)
Supplement: Supplementary file 1 [file DataSheet1.zip › Data/qPCR/MAPK10 CCND1/MAPK10 CCND1 LPS.txt]

Quan. Result
Well	Sample ID	Property	Target	Dye	Ct	Ct Mean	Ct SD	Concentration	Aver. Con.	Con. SD
A02	1	Unknown	MAPK10	SYBR	25.14	24.63	0.72
A03	1	Unknown	MAPK10	SYBR	23.81	24.63	0.72
A04	1	Unknown	MAPK10	SYBR	24.95	24.63	0.72
A05	1	Unknown	CCND1	SYBR	26.7	28.79	1.89
A06	1	Unknown	CCND1	SYBR	30.38	28.79	1.89
A07	1	Unknown	CCND1	SYBR	29.29	28.79	1.89
A08	1	Unknown	Bactin	SYBR	17.96	17.88	0.26
A09	1	Unknown	Bactin	SYBR	17.59	17.88	0.26
A10	1	Unknown	Bactin	SYBR	18.09	17.88	0.26
A11	9	Negative	MAPK10	SYBR	0
B02	2	Unknown	MAPK10	SYBR	26.42	25.94	0.41
B03	2	Unknown	MAPK10	SYBR	25.69	25.94	0.41
B04	2	Unknown	MAPK10	SYBR	25.72	25.94	0.41
B05	2	Unknown	CCND1	SYBR	30.52	31.95	1.42
B06	2	Unknown	CCND1	SYBR	33.35	31.95	1.42
B07	2	Unknown	CCND1	SYBR	31.97	31.95	1.42
B08	2	Unknown	Bactin	SYBR	21.56	26.41	8.2
B09	2	Unknown	Bactin	SYBR	21.79	26.41	8.2
B10	2	Unknown	Bactin	SYBR	35.88	26.41	8.2
B11	9	Negative	MAPK10	SYBR	35.82
C02	3	Unknown	MAPK10	SYBR	24.16	24.27	0.1
C03	3	Unknown	MAPK10	SYBR	24.29	24.27	0.1
C04	3	Unknown	MAPK10	SYBR	24.36	24.27	0.1
C05	3	Unknown	CCND1	SYBR	34.63	34.31	0.52
C06	3	Unknown	CCND1	SYBR	33.71	34.31	0.52
C07	3	Unknown	CCND1	SYBR	34.58	34.31	0.52
C08	3	Unknown	Bactin	SYBR	22.76	22.92	0.47
C09	3	Unknown	Bactin	SYBR	22.54	22.92	0.47
C10	3	Unknown	Bactin	SYBR	23.45	22.92	0.47
C11	9	Negative	MAPK10	SYBR	0
D02	4	Unknown	MAPK10	SYBR	24.75	24.66	0.08
D03	4	Unknown	MAPK10	SYBR	24.63	24.66	0.08
D04	4	Unknown	MAPK10	SYBR	24.61	24.66	0.08
D05	4	Unknown	CCND1	SYBR	30.62	30.63	1.52
D06	4	Unknown	CCND1	SYBR	29.12	30.63	1.52
D07	4	Unknown	CCND1	SYBR	32.16	30.63	1.52
D08	4	Unknown	Bactin	SYBR	20.53	24.29	6.11
D09	4	Unknown	Bactin	SYBR	31.34	24.29	6.11
D10	4	Unknown	Bactin	SYBR	21	24.29	6.11
D11	9	Negative	CCND1	SYBR	0
E02	5	Unknown	MAPK10	SYBR	25.07	25.05	0.11
E03	5	Unknown	MAPK10	SYBR	25.16	25.05	0.11
E04	5	Unknown	MAPK10	SYBR	24.93	25.05	0.11
E05	5	Unknown	CCND1	SYBR	27.94	27.87	0.4
E06	5	Unknown	CCND1	SYBR	28.22	27.87	0.4
E07	5	Unknown	CCND1	SYBR	27.44	27.87	0.4
E08	5	Unknown	Bactin	SYBR	17.63	17.63	0
E09	5	Unknown	Bactin	SYBR	0	17.63	0
E10	5	Unknown	Bactin	SYBR	0	17.63	0
E11	9	Negative	CCND1	SYBR	38.19
F02	6	Unknown	MAPK10	SYBR	23.45	23.57	0.11
F03	6	Unknown	MAPK10	SYBR	23.59	23.57	0.11
F04	6	Unknown	MAPK10	SYBR	23.66	23.57	0.11
F05	6	Unknown	CCND1	SYBR	28.98	29.15	0.15
F06	6	Unknown	CCND1	SYBR	29.26	29.15	0.15
F07	6	Unknown	CCND1	SYBR	29.2	29.15	0.15
F08	6	Unknown	Bactin	SYBR	19.89	20.24	0.36
F09	6	Unknown	Bactin	SYBR	20.62	20.24	0.36
F10	6	Unknown	Bactin	SYBR	20.22	20.24	0.36
F11	9	Negative	CCND1	SYBR	0
G02	7	Unknown	MAPK10	SYBR	24.14	24.36	0.19
G03	7	Unknown	MAPK10	SYBR	24.45	24.36	0.19
G04	7	Unknown	MAPK10	SYBR	24.48	24.36	0.19
G05	7	Unknown	CCND1	SYBR	29.76	29.28	0.79
G06	7	Unknown	CCND1	SYBR	28.37	29.28	0.79
G07	7	Unknown	CCND1	SYBR	29.72	29.28	0.79
G08	7	Unknown	Bactin	SYBR	18.24	18	0.21
G09	7	Unknown	Bactin	SYBR	17.9	18	0.21
G10	7	Unknown	Bactin	SYBR	17.87	18	0.21
G11	9	Negative	Bactin	SYBR	0
H02	8	Unknown	MAPK10	SYBR	25.37	24.95	0.36
H03	8	Unknown	MAPK10	SYBR	24.79	24.95	0.36
H04	8	Unknown	MAPK10	SYBR	24.7	24.95	0.36
H05	8	Unknown	CCND1	SYBR	27.5	28.91	1.27
H06	8	Unknown	CCND1	SYBR	29.26	28.91	1.27
H07	8	Unknown	CCND1	SYBR	29.97	28.91	1.27
H08	8	Unknown	Bactin	SYBR	18.41	18.54	0.16
H09	8	Unknown	Bactin	SYBR	18.5	18.54	0.16
H10	8	Unknown	Bactin	SYBR	18.73	18.54	0.16
H11	9	Negative	Bactin	SYBR	0
