# Supplementary material for: Aqueous Artemisia argyi extract mitigates acute lung injury in association with coordinated alterations in gut microbiota, metabolic homeostasis, and pulmonary inflammatory gene expression
Source: Front Immunol. 2026 Apr 2;17:1770675. doi: 10.3389/fimmu.2026.1770675 (PMC13082973; doi:10.3389/fimmu.2026.1770675)
Supplement: Supplementary file 1 [file DataSheet1.zip › Data/qPCR/MAPK14 AKT1/MAPK14 AKT1 Ctrl.txt]

Quan. Result
Well	Sample ID	Property	Target	Dye	Ct	Ct Mean	Ct SD	Concentration	Aver. Con.	Con. SD
A02	1	Unknown	MAPK14	SYBR	21.82	21.55	0.31
A03	1	Unknown	MAPK14	SYBR	21.72	21.55	0.31
A04	1	Unknown	MAPK14	SYBR	21.11	21.55	0.31
A05	1	Unknown	AKT1	SYBR	24.92	25.13	0.16
A06	1	Unknown	AKT1	SYBR	25.16	25.13	0.16
A07	1	Unknown	AKT1	SYBR	25.32	25.13	0.16
A08	1	Unknown	Bactin	SYBR	18.90	19.39	0.40
A09	1	Unknown	Bactin	SYBR	19.87	19.39	0.40
A10	1	Unknown	Bactin	SYBR	19.39	19.39	0.40
A11	9	Negative	MAPK14	SYBR	0
B02	2	Unknown	MAPK14	SYBR	24.69	25.15	0.35
B03	2	Unknown	MAPK14	SYBR	25.22	25.15	0.35
B04	2	Unknown	MAPK14	SYBR	25.55	25.15	0.35
B05	2	Unknown	AKT1	SYBR	25.86	25.75	0.10
B06	2	Unknown	AKT1	SYBR	25.62	25.75	0.10
B07	2	Unknown	AKT1	SYBR	25.77	25.75	0.10
B08	2	Unknown	Bactin	SYBR	23.48	23.47	0.01
B09	2	Unknown	Bactin	SYBR	23.45	23.47	0.01
B10	2	Unknown	Bactin	SYBR	23.47	23.47	0.01
B11	9	Negative	MAPK14	SYBR	0
C02	3	Unknown	MAPK14	SYBR	25.11	25.02	0.07
C03	3	Unknown	MAPK14	SYBR	25.00	25.02	0.07
C04	3	Unknown	MAPK14	SYBR	24.95	25.02	0.07
C05	3	Unknown	AKT1	SYBR	26.42	26.31	0.08
C06	3	Unknown	AKT1	SYBR	26.29	26.31	0.08
C07	3	Unknown	AKT1	SYBR	26.22	26.31	0.08
C08	3	Unknown	Bactin	SYBR	23.49	23.48	0.08
C09	3	Unknown	Bactin	SYBR	23.57	23.48	0.08
C10	3	Unknown	Bactin	SYBR	23.38	23.48	0.08
C11	9	Negative	MAPK14	SYBR	0
D02	4	Unknown	MAPK14	SYBR	24.19	24.07	0.08
D03	4	Unknown	MAPK14	SYBR	24.04	24.07	0.08
D04	4	Unknown	MAPK14	SYBR	23.99	24.07	0.08
D05	4	Unknown	AKT1	SYBR	27.14	27.05	0.07
D06	4	Unknown	AKT1	SYBR	26.96	27.05	0.07
D07	4	Unknown	AKT1	SYBR	27.05	27.05	0.07
D08	4	Unknown	Bactin	SYBR	20.59	20.62	0.02
D09	4	Unknown	Bactin	SYBR	20.63	20.62	0.02
D10	4	Unknown	Bactin	SYBR	20.64	20.62	0.02
D11	9	Negative	AKT1	SYBR	0
E02	5	Unknown	MAPK14	SYBR	24.08	23.88	0.19
E03	5	Unknown	MAPK14	SYBR	23.93	23.88	0.19
E04	5	Unknown	MAPK14	SYBR	23.63	23.88	0.19
E05	5	Unknown	AKT1	SYBR	26.91	26.87	0.04
E06	5	Unknown	AKT1	SYBR	26.82	26.87	0.04
E07	5	Unknown	AKT1	SYBR	26.87	26.87	0.04
E08	5	Unknown	Bactin	SYBR	24.75	24.46	0.21
E09	5	Unknown	Bactin	SYBR	24.38	24.46	0.21
E10	5	Unknown	Bactin	SYBR	24.26	24.46	0.21
E11	9	Negative	AKT1	SYBR	0
F02	6	Unknown	MAPK14	SYBR	22.63	22.60	0.03
F03	6	Unknown	MAPK14	SYBR	22.56	22.60	0.03
F04	6	Unknown	MAPK14	SYBR	22.62	22.60	0.03
F05	6	Unknown	AKT1	SYBR	24.98	24.74	0.17
F06	6	Unknown	AKT1	SYBR	24.62	24.74	0.17
F07	6	Unknown	AKT1	SYBR	24.62	24.74	0.17
F08	6	Unknown	Bactin	SYBR	22.78	22.73	0.07
F09	6	Unknown	Bactin	SYBR	22.63	22.73	0.07
F10	6	Unknown	Bactin	SYBR	22.77	22.73	0.07
F11	9	Negative	AKT1	SYBR	0
G02	7	Unknown	MAPK14	SYBR	25.25	25.09	0.14
G03	7	Unknown	MAPK14	SYBR	24.90	25.09	0.14
G04	7	Unknown	MAPK14	SYBR	25.12	25.09	0.14
G05	7	Unknown	AKT1	SYBR	26.73	26.49	0.17
G06	7	Unknown	AKT1	SYBR	26.33	26.49	0.17
G07	7	Unknown	AKT1	SYBR	26.40	26.49	0.17
G08	7	Unknown	Bactin	SYBR	22.69	22.74	0.05
G09	7	Unknown	Bactin	SYBR	22.73	22.74	0.05
G10	7	Unknown	Bactin	SYBR	22.81	22.74	0.05
G11	9	Negative	Bactin	SYBR	0
H02	8	Unknown	MAPK14	SYBR	24.93	24.83	0.08
H03	8	Unknown	MAPK14	SYBR	24.82	24.83	0.08
H04	8	Unknown	MAPK14	SYBR	24.74	24.83	0.08
H05	8	Unknown	AKT1	SYBR	23.91	23.91	0.03
H06	8	Unknown	AKT1	SYBR	23.95	23.91	0.03
H07	8	Unknown	AKT1	SYBR	23.88	23.91	0.03
H08	8	Unknown	Bactin	SYBR	21.87	21.89	0.05
H09	8	Unknown	Bactin	SYBR	21.85	21.89	0.05
H10	8	Unknown	Bactin	SYBR	21.96	21.89	0.05
H11	9	Negative	Bactin	SYBR	0
