# Supplementary material for: Aqueous Artemisia argyi extract mitigates acute lung injury in association with coordinated alterations in gut microbiota, metabolic homeostasis, and pulmonary inflammatory gene expression
Source: Front Immunol. 2026 Apr 2;17:1770675. doi: 10.3389/fimmu.2026.1770675 (PMC13082973; doi:10.3389/fimmu.2026.1770675)
Supplement: Supplementary file 1 [file DataSheet1.zip › Data/qPCR/MAPK14 AKT1/MAPK14 AKT1 LPS+AEAAH.txt]

Quan. Result
Well	Sample ID	Property	Target	Dye	Ct	Ct Mean	Ct SD	Concentration	Aver. Con.	Con. SD
A02	1	Unknown	MAPK14	SYBR	25.44	25.35	0.23
A03	1	Unknown	MAPK14	SYBR	25.04	25.35	0.23
A04	1	Unknown	MAPK14	SYBR	25.57	25.35	0.23
A05	1	Unknown	AKT1	SYBR	27.63	27.75	0.09
A06	1	Unknown	AKT1	SYBR	27.85	27.75	0.09
A07	1	Unknown	AKT1	SYBR	27.76	27.75	0.09
A08	1	Unknown	Bactin	SYBR	23.87	23.66	0.23
A09	1	Unknown	Bactin	SYBR	23.34	23.66	0.23
A10	1	Unknown	Bactin	SYBR	23.78	23.66	0.23
A11	9	Negative	MAPK14	SYBR	0
B02	2	Unknown	MAPK14	SYBR	24.63	24.87	0.17
B03	2	Unknown	MAPK14	SYBR	24.98	24.87	0.17
B04	2	Unknown	MAPK14	SYBR	24.99	24.87	0.17
B05	2	Unknown	AKT1	SYBR	25.04	25.07	0.16
B06	2	Unknown	AKT1	SYBR	25.29	25.07	0.16
B07	2	Unknown	AKT1	SYBR	24.89	25.07	0.16
B08	2	Unknown	Bactin	SYBR	23.51	23.69	0.12
B09	2	Unknown	Bactin	SYBR	23.78	23.69	0.12
B10	2	Unknown	Bactin	SYBR	23.77	23.69	0.12
B11	9	Negative	MAPK14	SYBR	0
C02	3	Unknown	MAPK14	SYBR	24.71	24.74	0.17
C03	3	Unknown	MAPK14	SYBR	24.54	24.74	0.17
C04	3	Unknown	MAPK14	SYBR	24.96	24.74	0.17
C05	3	Unknown	AKT1	SYBR	25.57	25.52	0.04
C06	3	Unknown	AKT1	SYBR	25.51	25.52	0.04
C07	3	Unknown	AKT1	SYBR	25.47	25.52	0.04
C08	3	Unknown	Bactin	SYBR	23.45	23.56	0.09
C09	3	Unknown	Bactin	SYBR	23.55	23.56	0.09
C10	3	Unknown	Bactin	SYBR	23.68	23.56	0.09
C11	9	Negative	MAPK14	SYBR	0
D02	4	Unknown	MAPK14	SYBR	25.59	25.45	0.25
D03	4	Unknown	MAPK14	SYBR	25.10	25.45	0.25
D04	4	Unknown	MAPK14	SYBR	25.67	25.45	0.25
D05	4	Unknown	AKT1	SYBR	27.59	27.89	0.36
D06	4	Unknown	AKT1	SYBR	28.40	27.89	0.36
D07	4	Unknown	AKT1	SYBR	27.68	27.89	0.36
D08	4	Unknown	Bactin	SYBR	22.70	22.65	0.05
D09	4	Unknown	Bactin	SYBR	22.59	22.65	0.05
D10	4	Unknown	Bactin	SYBR	22.66	22.65	0.05
D11	9	Negative	AKT1	SYBR	0
E02	5	Unknown	MAPK14	SYBR	22.98	23.09	0.11
E03	5	Unknown	MAPK14	SYBR	23.05	23.09	0.11
E04	5	Unknown	MAPK14	SYBR	23.24	23.09	0.11
E05	5	Unknown	AKT1	SYBR	26.40	26.04	0.32
E06	5	Unknown	AKT1	SYBR	26.09	26.04	0.32
E07	5	Unknown	AKT1	SYBR	25.63	26.04	0.32
E08	5	Unknown	Bactin	SYBR	24.24	24.30	0.05
E09	5	Unknown	Bactin	SYBR	24.31	24.30	0.05
E10	5	Unknown	Bactin	SYBR	24.35	24.30	0.05
E11	9	Negative	AKT1	SYBR	0
F02	6	Unknown	MAPK14	SYBR	22.79	22.68	0.23
F03	6	Unknown	MAPK14	SYBR	22.36	22.68	0.23
F04	6	Unknown	MAPK14	SYBR	22.89	22.68	0.23
F05	6	Unknown	AKT1	SYBR	23.93	23.90	0.02
F06	6	Unknown	AKT1	SYBR	23.89	23.90	0.02
F07	6	Unknown	AKT1	SYBR	23.88	23.90	0.02
F08	6	Unknown	Bactin	SYBR	22.86	22.91	0.08
F09	6	Unknown	Bactin	SYBR	23.02	22.91	0.08
F10	6	Unknown	Bactin	SYBR	22.86	22.91	0.08
F11	9	Negative	AKT1	SYBR	0
G02	7	Unknown	MAPK14	SYBR	24.12	24.42	0.24
G03	7	Unknown	MAPK14	SYBR	24.72	24.42	0.24
G04	7	Unknown	MAPK14	SYBR	24.42	24.42	0.24
G05	7	Unknown	AKT1	SYBR	25.79	25.95	0.11
G06	7	Unknown	AKT1	SYBR	26.03	25.95	0.11
G07	7	Unknown	AKT1	SYBR	26.02	25.95	0.11
G08	7	Unknown	Bactin	SYBR	22.82	22.54	0.21
G09	7	Unknown	Bactin	SYBR	22.45	22.54	0.21
G10	7	Unknown	Bactin	SYBR	22.34	22.54	0.21
G11	9	Negative	Bactin	SYBR	0
H02	8	Unknown	MAPK14	SYBR	27.21	27.33	0.09
H03	8	Unknown	MAPK14	SYBR	27.40	27.33	0.09
H04	8	Unknown	MAPK14	SYBR	27.39	27.33	0.09
H05	8	Unknown	AKT1	SYBR	26.15	25.89	0.19
H06	8	Unknown	AKT1	SYBR	25.72	25.89	0.19
H07	8	Unknown	AKT1	SYBR	25.79	25.89	0.19
H08	8	Unknown	Bactin	SYBR	24.70	24.65	0.05
H09	8	Unknown	Bactin	SYBR	24.59	24.65	0.05
H10	8	Unknown	Bactin	SYBR	24.67	24.65	0.05
H11	9	Negative	Bactin	SYBR	0
