# Supplementary material for: Aqueous Artemisia argyi extract mitigates acute lung injury in association with coordinated alterations in gut microbiota, metabolic homeostasis, and pulmonary inflammatory gene expression
Source: Front Immunol. 2026 Apr 2;17:1770675. doi: 10.3389/fimmu.2026.1770675 (PMC13082973; doi:10.3389/fimmu.2026.1770675)
Supplement: Supplementary file 1 [file DataSheet1.zip › Data/qPCR/MAPK14 AKT1/MAPK14 AKT1 LPS+AEAAL.txt]

Quan. Result
Well	Sample ID	Property	Target	Dye	Ct	Ct Mean	Ct SD	Concentration	Aver. Con.	Con. SD
A02	1	Unknown	MAPK14	SYBR	25.51	25.56	0.10
A03	1	Unknown	MAPK14	SYBR	25.48	25.56	0.10
A04	1	Unknown	MAPK14	SYBR	25.70	25.56	0.10
A05	1	Unknown	AKT1	SYBR	27.65	27.72	0.07
A06	1	Unknown	AKT1	SYBR	27.69	27.72	0.07
A07	1	Unknown	AKT1	SYBR	27.82	27.72	0.07
A08	1	Unknown	Bactin	SYBR	23.55	23.62	0.17
A09	1	Unknown	Bactin	SYBR	23.46	23.62	0.17
A10	1	Unknown	Bactin	SYBR	23.86	23.62	0.17
A11	9	Negative	MAPK14	SYBR	0
B02	2	Unknown	MAPK14	SYBR	24.53	24.59	0.07
B03	2	Unknown	MAPK14	SYBR	24.55	24.59	0.07
B04	2	Unknown	MAPK14	SYBR	24.69	24.59	0.07
B05	2	Unknown	AKT1	SYBR	24.92	24.87	0.03
B06	2	Unknown	AKT1	SYBR	24.86	24.87	0.03
B07	2	Unknown	AKT1	SYBR	24.84	24.87	0.03
B08	2	Unknown	Bactin	SYBR	23.70	23.59	0.12
B09	2	Unknown	Bactin	SYBR	23.65	23.59	0.12
B10	2	Unknown	Bactin	SYBR	23.43	23.59	0.12
B11	9	Negative	MAPK14	SYBR	0
C02	3	Unknown	MAPK14	SYBR	23.97	24.30	0.24
C03	3	Unknown	MAPK14	SYBR	24.55	24.30	0.24
C04	3	Unknown	MAPK14	SYBR	24.38	24.30	0.24
C05	3	Unknown	AKT1	SYBR	25.13	25.37	0.17
C06	3	Unknown	AKT1	SYBR	25.49	25.37	0.17
C07	3	Unknown	AKT1	SYBR	25.48	25.37	0.17
C08	3	Unknown	Bactin	SYBR	23.35	23.30	0.05
C09	3	Unknown	Bactin	SYBR	23.23	23.30	0.05
C10	3	Unknown	Bactin	SYBR	23.31	23.30	0.05
C11	9	Negative	MAPK14	SYBR	0
D02	4	Unknown	MAPK14	SYBR	25.82	25.88	0.07
D03	4	Unknown	MAPK14	SYBR	25.85	25.88	0.07
D04	4	Unknown	MAPK14	SYBR	25.98	25.88	0.07
D05	4	Unknown	AKT1	SYBR	27.61	27.69	0.09
D06	4	Unknown	AKT1	SYBR	27.64	27.69	0.09
D07	4	Unknown	AKT1	SYBR	27.82	27.69	0.09
D08	4	Unknown	Bactin	SYBR	22.98	22.92	0.04
D09	4	Unknown	Bactin	SYBR	22.89	22.92	0.04
D10	4	Unknown	Bactin	SYBR	22.90	22.92	0.04
D11	9	Negative	AKT1	SYBR	0
E02	5	Unknown	MAPK14	SYBR	23.71	23.64	0.05
E03	5	Unknown	MAPK14	SYBR	23.60	23.64	0.05
E04	5	Unknown	MAPK14	SYBR	23.62	23.64	0.05
E05	5	Unknown	AKT1	SYBR	26.74	26.67	0.07
E06	5	Unknown	AKT1	SYBR	26.68	26.67	0.07
E07	5	Unknown	AKT1	SYBR	26.58	26.67	0.07
E08	5	Unknown	Bactin	SYBR	24.42	24.66	0.17
E09	5	Unknown	Bactin	SYBR	24.81	24.66	0.17
E10	5	Unknown	Bactin	SYBR	24.75	24.66	0.17
E11	9	Negative	AKT1	SYBR	0
F02	6	Unknown	MAPK14	SYBR	22.41	22.13	0.23
F03	6	Unknown	MAPK14	SYBR	22.15	22.13	0.23
F04	6	Unknown	MAPK14	SYBR	21.84	22.13	0.23
F05	6	Unknown	AKT1	SYBR	24.47	24.47	0.01
F06	6	Unknown	AKT1	SYBR	24.48	24.47	0.01
F07	6	Unknown	AKT1	SYBR	24.46	24.47	0.01
F08	6	Unknown	Bactin	SYBR	22.83	22.88	0.15
F09	6	Unknown	Bactin	SYBR	22.73	22.88	0.15
F10	6	Unknown	Bactin	SYBR	23.09	22.88	0.15
F11	9	Negative	AKT1	SYBR	0
G02	7	Unknown	MAPK14	SYBR	24.59	24.44	0.13
G03	7	Unknown	MAPK14	SYBR	24.46	24.44	0.13
G04	7	Unknown	MAPK14	SYBR	24.27	24.44	0.13
G05	7	Unknown	AKT1	SYBR	25.89	26.02	0.10
G06	7	Unknown	AKT1	SYBR	26.13	26.02	0.10
G07	7	Unknown	AKT1	SYBR	26.05	26.02	0.10
G08	7	Unknown	Bactin	SYBR	22.80	22.73	0.11
G09	7	Unknown	Bactin	SYBR	22.82	22.73	0.11
G10	7	Unknown	Bactin	SYBR	22.57	22.73	0.11
G11	9	Negative	Bactin	SYBR	0
H02	8	Unknown	MAPK14	SYBR	26.19	26.00	0.24
H03	8	Unknown	MAPK14	SYBR	26.15	26.00	0.24
H04	8	Unknown	MAPK14	SYBR	25.67	26.00	0.24
H05	8	Unknown	AKT1	SYBR	24.69	24.52	0.23
H06	8	Unknown	AKT1	SYBR	24.68	24.52	0.23
H07	8	Unknown	AKT1	SYBR	24.19	24.52	0.23
H08	8	Unknown	Bactin	SYBR	23.50	23.48	0.07
H09	8	Unknown	Bactin	SYBR	23.55	23.48	0.07
H10	8	Unknown	Bactin	SYBR	23.38	23.48	0.07
H11	9	Negative	Bactin	SYBR	0
