# Supplementary material for: Aqueous Artemisia argyi extract mitigates acute lung injury in association with coordinated alterations in gut microbiota, metabolic homeostasis, and pulmonary inflammatory gene expression
Source: Front Immunol. 2026 Apr 2;17:1770675. doi: 10.3389/fimmu.2026.1770675 (PMC13082973; doi:10.3389/fimmu.2026.1770675)
Supplement: Supplementary file 1 [file DataSheet1.zip › Data/qPCR/MAPK14 AKT1/MAPK14 AKT1 LPS+AEAAM.txt]

Quan. Result
Well	Sample ID	Property	Target	Dye	Ct	Ct Mean	Ct SD	Concentration	Aver. Con.	Con. SD
A02	1	Unknown	MAPK14	SYBR	23.90	23.81	0.07
A03	1	Unknown	MAPK14	SYBR	23.78	23.81	0.07
A04	1	Unknown	MAPK14	SYBR	23.74	23.81	0.07
A05	1	Unknown	AKT1	SYBR	27.05	27.36	0.23
A06	1	Unknown	AKT1	SYBR	27.44	27.36	0.23
A07	1	Unknown	AKT1	SYBR	27.60	27.36	0.23
A08	1	Unknown	Bactin	SYBR	22.66	22.49	0.19
A09	1	Unknown	Bactin	SYBR	22.23	22.49	0.19
A10	1	Unknown	Bactin	SYBR	22.59	22.49	0.19
A11	9	Negative	MAPK14	SYBR	0
B02	2	Unknown	MAPK14	SYBR	25.00	25.05	0.10
B03	2	Unknown	MAPK14	SYBR	24.95	25.05	0.10
B04	2	Unknown	MAPK14	SYBR	25.19	25.05	0.10
B05	2	Unknown	AKT1	SYBR	25.24	24.99	0.19
B06	2	Unknown	AKT1	SYBR	24.93	24.99	0.19
B07	2	Unknown	AKT1	SYBR	24.79	24.99	0.19
B08	2	Unknown	Bactin	SYBR	23.74	23.62	0.11
B09	2	Unknown	Bactin	SYBR	23.47	23.62	0.11
B10	2	Unknown	Bactin	SYBR	23.65	23.62	0.11
B11	9	Negative	MAPK14	SYBR	0
C02	3	Unknown	MAPK14	SYBR	24.69	24.57	0.08
C03	3	Unknown	MAPK14	SYBR	24.52	24.57	0.08
C04	3	Unknown	MAPK14	SYBR	24.51	24.57	0.08
C05	3	Unknown	AKT1	SYBR	25.20	25.23	0.11
C06	3	Unknown	AKT1	SYBR	25.11	25.23	0.11
C07	3	Unknown	AKT1	SYBR	25.37	25.23	0.11
C08	3	Unknown	Bactin	SYBR	23.66	23.51	0.13
C09	3	Unknown	Bactin	SYBR	23.34	23.51	0.13
C10	3	Unknown	Bactin	SYBR	23.52	23.51	0.13
C11	9	Negative	MAPK14	SYBR	0
D02	4	Unknown	MAPK14	SYBR	26.26	26.22	0.03
D03	4	Unknown	MAPK14	SYBR	26.23	26.22	0.03
D04	4	Unknown	MAPK14	SYBR	26.18	26.22	0.03
D05	4	Unknown	AKT1	SYBR	27.95	27.89	0.07
D06	4	Unknown	AKT1	SYBR	27.92	27.89	0.07
D07	4	Unknown	AKT1	SYBR	27.79	27.89	0.07
D08	4	Unknown	Bactin	SYBR	23.04	23.19	0.13
D09	4	Unknown	Bactin	SYBR	23.16	23.19	0.13
D10	4	Unknown	Bactin	SYBR	23.36	23.19	0.13
D11	9	Negative	AKT1	SYBR	0
E02	5	Unknown	MAPK14	SYBR	23.41	23.36	0.03
E03	5	Unknown	MAPK14	SYBR	23.35	23.36	0.03
E04	5	Unknown	MAPK14	SYBR	23.33	23.36	0.03
E05	5	Unknown	AKT1	SYBR	27.14	26.93	0.17
E06	5	Unknown	AKT1	SYBR	26.93	26.93	0.17
E07	5	Unknown	AKT1	SYBR	26.73	26.93	0.17
E08	5	Unknown	Bactin	SYBR	24.75	24.63	0.09
E09	5	Unknown	Bactin	SYBR	24.63	24.63	0.09
E10	5	Unknown	Bactin	SYBR	24.52	24.63	0.09
E11	9	Negative	AKT1	SYBR	0
F02	6	Unknown	MAPK14	SYBR	22.21	22.17	0.06
F03	6	Unknown	MAPK14	SYBR	22.09	22.17	0.06
F04	6	Unknown	MAPK14	SYBR	22.22	22.17	0.06
F05	6	Unknown	AKT1	SYBR	23.91	23.91	0.24
F06	6	Unknown	AKT1	SYBR	23.61	23.91	0.24
F07	6	Unknown	AKT1	SYBR	24.21	23.91	0.24
F08	6	Unknown	Bactin	SYBR	22.55	22.60	0.15
F09	6	Unknown	Bactin	SYBR	22.80	22.60	0.15
F10	6	Unknown	Bactin	SYBR	22.45	22.60	0.15
F11	9	Negative	AKT1	SYBR	0
G02	7	Unknown	MAPK14	SYBR	25.06	24.99	0.29
G03	7	Unknown	MAPK14	SYBR	25.30	24.99	0.29
G04	7	Unknown	MAPK14	SYBR	24.61	24.99	0.29
G05	7	Unknown	AKT1	SYBR	25.83	25.83	0.16
G06	7	Unknown	AKT1	SYBR	25.64	25.83	0.16
G07	7	Unknown	AKT1	SYBR	26.03	25.83	0.16
G08	7	Unknown	Bactin	SYBR	22.77	22.70	0.05
G09	7	Unknown	Bactin	SYBR	22.66	22.70	0.05
G10	7	Unknown	Bactin	SYBR	22.68	22.70	0.05
G11	9	Negative	Bactin	SYBR	0
H02	8	Unknown	MAPK14	SYBR	26.95	26.91	0.03
H03	8	Unknown	MAPK14	SYBR	26.87	26.91	0.03
H04	8	Unknown	MAPK14	SYBR	26.91	26.91	0.03
H05	8	Unknown	AKT1	SYBR	26.26	26.20	0.25
H06	8	Unknown	AKT1	SYBR	25.86	26.20	0.25
H07	8	Unknown	AKT1	SYBR	26.47	26.20	0.25
H08	8	Unknown	Bactin	SYBR	24.62	24.54	0.12
H09	8	Unknown	Bactin	SYBR	24.62	24.54	0.12
H10	8	Unknown	Bactin	SYBR	24.37	24.54	0.12
H11	9	Negative	Bactin	SYBR	0
