# Supplementary material for: Aqueous Artemisia argyi extract mitigates acute lung injury in association with coordinated alterations in gut microbiota, metabolic homeostasis, and pulmonary inflammatory gene expression
Source: Front Immunol. 2026 Apr 2;17:1770675. doi: 10.3389/fimmu.2026.1770675 (PMC13082973; doi:10.3389/fimmu.2026.1770675)
Supplement: Supplementary file 1 [file DataSheet1.zip › Data/qPCR/MAPK14 AKT1/MAPK14 AKT1 LPS.txt]

Quan. Result
Well	Sample ID	Property	Target	Dye	Ct	Ct Mean	Ct SD	Concentration	Aver. Con.	Con. SD
A02	1	Unknown	MAPK14	SYBR	24.08	24.08	0.06
A03	1	Unknown	MAPK14	SYBR	24.01	24.08	0.06
A04	1	Unknown	MAPK14	SYBR	24.15	24.08	0.06
A05	1	Unknown	AKT1	SYBR	27.97	27.90	0.09
A06	1	Unknown	AKT1	SYBR	27.77	27.90	0.09
A07	1	Unknown	AKT1	SYBR	27.96	27.90	0.09
A08	1	Unknown	Bactin	SYBR	23.20	23.08	0.18
A09	1	Unknown	Bactin	SYBR	22.82	23.08	0.18
A10	1	Unknown	Bactin	SYBR	23.21	23.08	0.18
A11	9	Negative	MAPK14	SYBR	0
B02	2	Unknown	MAPK14	SYBR	24.38	24.31	0.05
B03	2	Unknown	MAPK14	SYBR	24.25	24.31	0.05
B04	2	Unknown	MAPK14	SYBR	24.29	24.31	0.05
B05	2	Unknown	AKT1	SYBR	25.57	25.50	0.06
B06	2	Unknown	AKT1	SYBR	25.52	25.50	0.06
B07	2	Unknown	AKT1	SYBR	25.42	25.50	0.06
B08	2	Unknown	Bactin	SYBR	23.53	23.48	0.03
B09	2	Unknown	Bactin	SYBR	23.47	23.48	0.03
B10	2	Unknown	Bactin	SYBR	23.45	23.48	0.03
B11	9	Negative	MAPK14	SYBR	0
C02	3	Unknown	MAPK14	SYBR	24.67	24.59	0.06
C03	3	Unknown	MAPK14	SYBR	24.52	24.59	0.06
C04	3	Unknown	MAPK14	SYBR	24.59	24.59	0.06
C05	3	Unknown	AKT1	SYBR	25.71	25.71	0.00
C06	3	Unknown	AKT1	SYBR	25.72	25.71	0.00
C07	3	Unknown	AKT1	SYBR	25.71	25.71	0.00
C08	3	Unknown	Bactin	SYBR	23.44	23.36	0.09
C09	3	Unknown	Bactin	SYBR	23.23	23.36	0.09
C10	3	Unknown	Bactin	SYBR	23.42	23.36	0.09
C11	9	Negative	MAPK14	SYBR	0
D02	4	Unknown	MAPK14	SYBR	26.37	26.05	0.23
D03	4	Unknown	MAPK14	SYBR	25.85	26.05	0.23
D04	4	Unknown	MAPK14	SYBR	25.92	26.05	0.23
D05	4	Unknown	AKT1	SYBR	27.58	27.56	0.04
D06	4	Unknown	AKT1	SYBR	27.59	27.56	0.04
D07	4	Unknown	AKT1	SYBR	27.50	27.56	0.04
D08	4	Unknown	Bactin	SYBR	23.33	23.42	0.12
D09	4	Unknown	Bactin	SYBR	23.60	23.42	0.12
D10	4	Unknown	Bactin	SYBR	23.34	23.42	0.12
D11	9	Negative	AKT1	SYBR	0
E02	5	Unknown	MAPK14	SYBR	23.25	23.11	0.14
E03	5	Unknown	MAPK14	SYBR	22.92	23.11	0.14
E04	5	Unknown	MAPK14	SYBR	23.17	23.11	0.14
E05	5	Unknown	AKT1	SYBR	25.79	25.94	0.13
E06	5	Unknown	AKT1	SYBR	26.10	25.94	0.13
E07	5	Unknown	AKT1	SYBR	25.94	25.94	0.13
E08	5	Unknown	Bactin	SYBR	24.66	24.73	0.21
E09	5	Unknown	Bactin	SYBR	25.01	24.73	0.21
E10	5	Unknown	Bactin	SYBR	24.51	24.73	0.21
E11	9	Negative	AKT1	SYBR	0
F02	6	Unknown	MAPK14	SYBR	21.54	21.74	0.24
F03	6	Unknown	MAPK14	SYBR	21.59	21.74	0.24
F04	6	Unknown	MAPK14	SYBR	22.08	21.74	0.24
F05	6	Unknown	AKT1	SYBR	24.26	24.26	0.00
F06	6	Unknown	AKT1	SYBR	24.26	24.26	0.00
F07	6	Unknown	AKT1	SYBR	24.26	24.26	0.00
F08	6	Unknown	Bactin	SYBR	22.86	22.85	0.02
F09	6	Unknown	Bactin	SYBR	22.86	22.85	0.02
F10	6	Unknown	Bactin	SYBR	22.82	22.85	0.02
F11	9	Negative	AKT1	SYBR	0
G02	7	Unknown	MAPK14	SYBR	24.19	24.16	0.04
G03	7	Unknown	MAPK14	SYBR	24.11	24.16	0.04
G04	7	Unknown	MAPK14	SYBR	24.19	24.16	0.04
G05	7	Unknown	AKT1	SYBR	25.20	25.27	0.18
G06	7	Unknown	AKT1	SYBR	25.51	25.27	0.18
G07	7	Unknown	AKT1	SYBR	25.09	25.27	0.18
G08	7	Unknown	Bactin	SYBR	22.76	22.77	0.08
G09	7	Unknown	Bactin	SYBR	22.67	22.77	0.08
G10	7	Unknown	Bactin	SYBR	22.87	22.77	0.08
G11	9	Negative	Bactin	SYBR	0
H02	8	Unknown	MAPK14	SYBR	25.54	25.51	0.12
H03	8	Unknown	MAPK14	SYBR	25.35	25.51	0.12
H04	8	Unknown	MAPK14	SYBR	25.64	25.51	0.12
H05	8	Unknown	AKT1	SYBR	24.67	24.81	0.23
H06	8	Unknown	AKT1	SYBR	24.62	24.81	0.23
H07	8	Unknown	AKT1	SYBR	25.13	24.81	0.23
H08	8	Unknown	Bactin	SYBR	23.34	23.43	0.07
H09	8	Unknown	Bactin	SYBR	23.45	23.43	0.07
H10	8	Unknown	Bactin	SYBR	23.51	23.43	0.07
H11	9	Negative	Bactin	SYBR	0
