# Supplementary material for: Aqueous Artemisia argyi extract mitigates acute lung injury in association with coordinated alterations in gut microbiota, metabolic homeostasis, and pulmonary inflammatory gene expression
Source: Front Immunol. 2026 Apr 2;17:1770675. doi: 10.3389/fimmu.2026.1770675 (PMC13082973; doi:10.3389/fimmu.2026.1770675)
Supplement: Supplementary file 1 [file DataSheet1.zip › Data/qPCR/NFKBIA TNFIP3/NFKBIA TNFIP3 Ctrl.txt]

Quan. Result
Well	Sample ID	Property	Target	Dye	Ct	Ct Mean	Ct SD	Concentration	Aver. Con.	Con. SD
A02	1	Unknown	NFKBIA	SYBR	25.10	25.28	0.14
A03	1	Unknown	NFKBIA	SYBR	25.30	25.28	0.14
A04	1	Unknown	NFKBIA	SYBR	25.45	25.28	0.14
A05	1	Unknown	TNFIP3	SYBR	33.10	33.20	0.20
A06	1	Unknown	TNFIP3	SYBR	33.45	33.20	0.20
A07	1	Unknown	TNFIP3	SYBR	33.05	33.20	0.20
A08	1	Unknown	Bactin	SYBR	21.50	21.62	0.08
A09	1	Unknown	Bactin	SYBR	21.70	21.62	0.08
A10	1	Unknown	Bactin	SYBR	21.65	21.62	0.08
A11	9	Negative	NFKBIA	SYBR	0
B02	2	Unknown	NFKBIA	SYBR	24.55	24.63	0.07
B03	2	Unknown	NFKBIA	SYBR	24.70	24.63	0.07
B04	2	Unknown	NFKBIA	SYBR	24.63	24.63	0.07
B05	2	Unknown	TNFIP3	SYBR	34.05	34.00	0.21
B06	2	Unknown	TNFIP3	SYBR	33.90	34.00	0.21
B07	2	Unknown	TNFIP3	SYBR	33.95	34.00	0.21
B08	2	Unknown	Bactin	SYBR	22.10	22.07	0.10
B09	2	Unknown	Bactin	SYBR	22.00	22.07	0.10
B10	2	Unknown	Bactin	SYBR	22.10	22.07	0.10
B11	9	Negative	NFKBIA	SYBR	0
C02	3	Unknown	NFKBIA	SYBR	26.05	26.10	0.03
C03	3	Unknown	NFKBIA	SYBR	26.10	26.10	0.03
C04	3	Unknown	NFKBIA	SYBR	26.25	26.10	0.03
C05	3	Unknown	TNFIP3	SYBR	32.40	32.53	0.24
C06	3	Unknown	TNFIP3	SYBR	32.60	32.53	0.24
C07	3	Unknown	TNFIP3	SYBR	32.60	32.53	0.24
C08	3	Unknown	Bactin	SYBR	23.40	23.47	0.04
C09	3	Unknown	Bactin	SYBR	23.50	23.47	0.04
C10	3	Unknown	Bactin	SYBR	23.52	23.47	0.04
C11	9	Negative	NFKBIA	SYBR	0
D02	4	Unknown	NFKBIA	SYBR	25.80	25.88	0.05
D03	4	Unknown	NFKBIA	SYBR	25.95	25.88	0.05
D04	4	Unknown	NFKBIA	SYBR	25.90	25.88	0.05
D05	4	Unknown	TNFIP3	SYBR	33.45	33.50	0.09
D06	4	Unknown	TNFIP3	SYBR	33.55	33.50	0.09
D07	4	Unknown	TNFIP3	SYBR	33.50	33.50	0.09
D08	4	Unknown	Bactin	SYBR	20.95	21.03	0.05
D09	4	Unknown	Bactin	SYBR	21.10	21.03	0.05
D10	4	Unknown	Bactin	SYBR	21.05	21.03	0.05
D11	9	Negative	TNFIP3	SYBR	0
E02	5	Unknown	NFKBIA	SYBR	24.95	25.10	0.08
E03	5	Unknown	NFKBIA	SYBR	25.05	25.10	0.08
E04	5	Unknown	NFKBIA	SYBR	25.30	25.10	0.08
E05	5	Unknown	TNFIP3	SYBR	34.80	34.73	0.21
E06	5	Unknown	TNFIP3	SYBR	34.60	34.73	0.21
E07	5	Unknown	TNFIP3	SYBR	34.80	34.73	0.21
E08	5	Unknown	Bactin	SYBR	24.30	24.33	0.05
E09	5	Unknown	Bactin	SYBR	24.25	24.33	0.05
E10	5	Unknown	Bactin	SYBR	24.45	24.33	0.05
E11	9	Negative	TNFIP3	SYBR	0
F02	6	Unknown	NFKBIA	SYBR	24.20	24.27	0.04
F03	6	Unknown	NFKBIA	SYBR	24.30	24.27	0.04
F04	6	Unknown	NFKBIA	SYBR	24.30	24.27	0.04
F05	6	Unknown	TNFIP3	SYBR	33.10	33.23	0.12
F06	6	Unknown	TNFIP3	SYBR	33.35	33.23	0.12
F07	6	Unknown	TNFIP3	SYBR	33.25	33.23	0.12
F08	6	Unknown	Bactin	SYBR	23.15	23.18	0.02
F09	6	Unknown	Bactin	SYBR	23.20	23.18	0.02
F10	6	Unknown	Bactin	SYBR	23.20	23.18	0.02
F11	9	Negative	TNFIP3	SYBR	0
G02	7	Unknown	NFKBIA	SYBR	26.40	26.48	0.05
G03	7	Unknown	NFKBIA	SYBR	26.50	26.48	0.05
G04	7	Unknown	NFKBIA	SYBR	26.54	26.48	0.05
G05	7	Unknown	TNFIP3	SYBR	35.10	34.95	0.38
G06	7	Unknown	TNFIP3	SYBR	34.80	34.95	0.38
G07	7	Unknown	TNFIP3	SYBR	34.95	34.95	0.38
G08	7	Unknown	Bactin	SYBR	22.85	22.83	0.02
G09	7	Unknown	Bactin	SYBR	22.80	22.83	0.02
G10	7	Unknown	Bactin	SYBR	22.85	22.83	0.02
G11	9	Negative	Bactin	SYBR	0
H02	8	Unknown	NFKBIA	SYBR	25.70	25.68	0.03
H03	8	Unknown	NFKBIA	SYBR	25.60	25.68	0.03
H04	8	Unknown	NFKBIA	SYBR	25.75	25.68	0.03
H05	8	Unknown	TNFIP3	SYBR	33.95	33.93	0.07
H06	8	Unknown	TNFIP3	SYBR	33.90	33.93	0.07
H07	8	Unknown	TNFIP3	SYBR	33.95	33.93	0.07
H08	8	Unknown	Bactin	SYBR	21.45	21.47	0.01
H09	8	Unknown	Bactin	SYBR	21.50	21.47	0.01
H10	8	Unknown	Bactin	SYBR	21.45	21.47	0.01
H11	9	Negative	Bactin	SYBR	0
