# Supplementary material for: Aqueous Artemisia argyi extract mitigates acute lung injury in association with coordinated alterations in gut microbiota, metabolic homeostasis, and pulmonary inflammatory gene expression
Source: Front Immunol. 2026 Apr 2;17:1770675. doi: 10.3389/fimmu.2026.1770675 (PMC13082973; doi:10.3389/fimmu.2026.1770675)
Supplement: Supplementary file 1 [file DataSheet1.zip › Data/qPCR/NFKBIA TNFIP3/NFKBIA TNFIP3 LPS+AEAAH.txt]

Quan. Result
Well	Sample ID	Property	Target	Dye	Ct	Ct Mean	Ct SD	Concentration	Aver. Con.	Con. SD
A02	1	Unknown	NFKBIA	SYBR	24.04	23.98	0.05
A03	1	Unknown	NFKBIA	SYBR	23.92	23.98	0.05
A04	1	Unknown	NFKBIA	SYBR	23.98	23.98	0.05
A05	1	Unknown	TNFIP3	SYBR	30.90	30.79	0.23
A06	1	Unknown	TNFIP3	SYBR	31.00	30.79	0.23
A07	1	Unknown	TNFIP3	SYBR	30.48	30.79	0.23
A08	1	Unknown	Bactin	SYBR	21.50	21.52	0.02
A09	1	Unknown	Bactin	SYBR	21.55	21.52	0.02
A10	1	Unknown	Bactin	SYBR	21.52	21.52	0.02
A11	9	Negative	NFKBIA	SYBR	0
B02	2	Unknown	NFKBIA	SYBR	23.32	23.38	0.04
B03	2	Unknown	NFKBIA	SYBR	23.42	23.38	0.04
B04	2	Unknown	NFKBIA	SYBR	23.40	23.38	0.04
B05	2	Unknown	TNFIP3	SYBR	31.69	31.62	0.05
B06	2	Unknown	TNFIP3	SYBR	31.58	31.62	0.05
B07	2	Unknown	TNFIP3	SYBR	31.60	31.62	0.05
B08	2	Unknown	Bactin	SYBR	22.03	22.06	0.08
B09	2	Unknown	Bactin	SYBR	21.99	22.06	0.08
B10	2	Unknown	Bactin	SYBR	22.17	22.06	0.08
B11	9	Negative	NFKBIA	SYBR	0
C02	3	Unknown	NFKBIA	SYBR	24.24	24.40	0.21
C03	3	Unknown	NFKBIA	SYBR	24.69	24.40	0.21
C04	3	Unknown	NFKBIA	SYBR	24.26	24.40	0.21
C05	3	Unknown	TNFIP3	SYBR	29.88	29.76	0.10
C06	3	Unknown	TNFIP3	SYBR	29.63	29.76	0.10
C07	3	Unknown	TNFIP3	SYBR	29.76	29.76	0.10
C08	3	Unknown	Bactin	SYBR	23.25	22.96	0.21
C09	3	Unknown	Bactin	SYBR	22.87	22.96	0.21
C10	3	Unknown	Bactin	SYBR	22.76	22.96	0.21
C11	9	Negative	NFKBIA	SYBR	0
D02	4	Unknown	NFKBIA	SYBR	24.29	24.38	0.12
D03	4	Unknown	NFKBIA	SYBR	24.54	24.38	0.12
D04	4	Unknown	NFKBIA	SYBR	24.30	24.38	0.12
D05	4	Unknown	TNFIP3	SYBR	30.79	30.66	0.09
D06	4	Unknown	TNFIP3	SYBR	30.60	30.66	0.09
D07	4	Unknown	TNFIP3	SYBR	30.59	30.66	0.09
D08	4	Unknown	Bactin	SYBR	20.78	20.72	0.07
D09	4	Unknown	Bactin	SYBR	20.75	20.72	0.07
D10	4	Unknown	Bactin	SYBR	20.62	20.72	0.07
D11	9	Negative	TNFIP3	SYBR	0
E02	5	Unknown	NFKBIA	SYBR	24.00	23.97	0.03
E03	5	Unknown	NFKBIA	SYBR	23.98	23.97	0.03
E04	5	Unknown	NFKBIA	SYBR	23.92	23.97	0.03
E05	5	Unknown	TNFIP3	SYBR	32.74	32.55	0.17
E06	5	Unknown	TNFIP3	SYBR	32.59	32.55	0.17
E07	5	Unknown	TNFIP3	SYBR	32.33	32.55	0.17
E08	5	Unknown	Bactin	SYBR	24.41	24.41	0.06
E09	5	Unknown	Bactin	SYBR	24.34	24.41	0.06
E10	5	Unknown	Bactin	SYBR	24.48	24.41	0.06
E11	9	Negative	TNFIP3	SYBR	0
F02	6	Unknown	NFKBIA	SYBR	23.44	23.37	0.05
F03	6	Unknown	NFKBIA	SYBR	23.33	23.37	0.05
F04	6	Unknown	NFKBIA	SYBR	23.34	23.37	0.05
F05	6	Unknown	TNFIP3	SYBR	31.35	31.31	0.05
F06	6	Unknown	TNFIP3	SYBR	31.24	31.31	0.05
F07	6	Unknown	TNFIP3	SYBR	31.33	31.31	0.05
F08	6	Unknown	Bactin	SYBR	23.51	23.59	0.05
F09	6	Unknown	Bactin	SYBR	23.63	23.59	0.05
F10	6	Unknown	Bactin	SYBR	23.62	23.59	0.05
F11	9	Negative	TNFIP3	SYBR	0
G02	7	Unknown	NFKBIA	SYBR	24.55	24.63	0.10
G03	7	Unknown	NFKBIA	SYBR	24.56	24.63	0.10
G04	7	Unknown	NFKBIA	SYBR	24.77	24.63	0.10
G05	7	Unknown	TNFIP3	SYBR	32.24	32.09	0.11
G06	7	Unknown	TNFIP3	SYBR	32.00	32.09	0.11
G07	7	Unknown	TNFIP3	SYBR	32.03	32.09	0.11
G08	7	Unknown	Bactin	SYBR	22.28	22.27	0.15
G09	7	Unknown	Bactin	SYBR	22.45	22.27	0.15
G10	7	Unknown	Bactin	SYBR	22.09	22.27	0.15
G11	9	Negative	Bactin	SYBR	0
H02	8	Unknown	NFKBIA	SYBR	24.27	24.00	0.19
H03	8	Unknown	NFKBIA	SYBR	23.91	24.00	0.19
H04	8	Unknown	NFKBIA	SYBR	23.82	24.00	0.19
H05	8	Unknown	TNFIP3	SYBR	31.51	31.36	0.13
H06	8	Unknown	TNFIP3	SYBR	31.36	31.36	0.13
H07	8	Unknown	TNFIP3	SYBR	31.20	31.36	0.13
H08	8	Unknown	Bactin	SYBR	21.65	21.33	0.31
H09	8	Unknown	Bactin	SYBR	21.43	21.33	0.31
H10	8	Unknown	Bactin	SYBR	20.92	21.33	0.31
H11	9	Negative	Bactin	SYBR	0
