# Supplementary material for: Aqueous Artemisia argyi extract mitigates acute lung injury in association with coordinated alterations in gut microbiota, metabolic homeostasis, and pulmonary inflammatory gene expression
Source: Front Immunol. 2026 Apr 2;17:1770675. doi: 10.3389/fimmu.2026.1770675 (PMC13082973; doi:10.3389/fimmu.2026.1770675)
Supplement: Supplementary file 1 [file DataSheet1.zip › Data/qPCR/NFKBIA TNFIP3/NFKBIA TNFIP3 LPS+AEAAL.txt]

Quan. Result
Well	Sample ID	Property	Target	Dye	Ct	Ct Mean	Ct SD	Concentration	Aver. Con.	Con. SD
A02	1	Unknown	NFKBIA	SYBR	24.28	24.21	0.05
A03	1	Unknown	NFKBIA	SYBR	24.15	24.21	0.05
A04	1	Unknown	NFKBIA	SYBR	24.19	24.21	0.05
A05	1	Unknown	TNFIP3	SYBR	30.94	30.99	0.05
A06	1	Unknown	TNFIP3	SYBR	31.05	30.99	0.05
A07	1	Unknown	TNFIP3	SYBR	30.98	30.99	0.05
A08	1	Unknown	Bactin	SYBR	21.77	21.83	0.10
A09	1	Unknown	Bactin	SYBR	21.97	21.83	0.10
A10	1	Unknown	Bactin	SYBR	21.74	21.83	0.10
A11	9	Negative	NFKBIA	SYBR	0
B02	2	Unknown	NFKBIA	SYBR	23.65	23.77	0.15
B03	2	Unknown	NFKBIA	SYBR	23.68	23.77	0.15
B04	2	Unknown	NFKBIA	SYBR	23.98	23.77	0.15
B05	2	Unknown	TNFIP3	SYBR	31.81	31.80	0.03
B06	2	Unknown	TNFIP3	SYBR	31.76	31.80	0.03
B07	2	Unknown	TNFIP3	SYBR	31.82	31.80	0.03
B08	2	Unknown	Bactin	SYBR	22.49	22.54	0.09
B09	2	Unknown	Bactin	SYBR	22.66	22.54	0.09
B10	2	Unknown	Bactin	SYBR	22.47	22.54	0.09
B11	9	Negative	NFKBIA	SYBR	0
C02	3	Unknown	NFKBIA	SYBR	24.96	24.86	0.23
C03	3	Unknown	NFKBIA	SYBR	25.07	24.86	0.23
C04	3	Unknown	NFKBIA	SYBR	24.54	24.86	0.23
C05	3	Unknown	TNFIP3	SYBR	29.81	29.94	0.10
C06	3	Unknown	TNFIP3	SYBR	30.05	29.94	0.10
C07	3	Unknown	TNFIP3	SYBR	29.95	29.94	0.10
C08	3	Unknown	Bactin	SYBR	23.73	23.75	0.08
C09	3	Unknown	Bactin	SYBR	23.66	23.75	0.08
C10	3	Unknown	Bactin	SYBR	23.86	23.75	0.08
C11	9	Negative	NFKBIA	SYBR	0
D02	4	Unknown	NFKBIA	SYBR	24.16	24.23	0.06
D03	4	Unknown	NFKBIA	SYBR	24.22	24.23	0.06
D04	4	Unknown	NFKBIA	SYBR	24.31	24.23	0.06
D05	4	Unknown	TNFIP3	SYBR	30.55	30.46	0.18
D06	4	Unknown	TNFIP3	SYBR	30.20	30.46	0.18
D07	4	Unknown	TNFIP3	SYBR	30.62	30.46	0.18
D08	4	Unknown	Bactin	SYBR	20.66	20.51	0.30
D09	4	Unknown	Bactin	SYBR	20.09	20.51	0.30
D10	4	Unknown	Bactin	SYBR	20.77	20.51	0.30
D11	9	Negative	TNFIP3	SYBR	0
E02	5	Unknown	NFKBIA	SYBR	24.30	24.23	0.09
E03	5	Unknown	NFKBIA	SYBR	24.11	24.23	0.09
E04	5	Unknown	NFKBIA	SYBR	24.29	24.23	0.09
E05	5	Unknown	TNFIP3	SYBR	32.49	32.26	0.29
E06	5	Unknown	TNFIP3	SYBR	32.44	32.26	0.29
E07	5	Unknown	TNFIP3	SYBR	31.85	32.26	0.29
E08	5	Unknown	Bactin	SYBR	24.71	24.66	0.04
E09	5	Unknown	Bactin	SYBR	24.61	24.66	0.04
E10	5	Unknown	Bactin	SYBR	24.66	24.66	0.04
E11	9	Negative	TNFIP3	SYBR	0
F02	6	Unknown	NFKBIA	SYBR	23.14	23.61	0.34
F03	6	Unknown	NFKBIA	SYBR	23.74	23.61	0.34
F04	6	Unknown	NFKBIA	SYBR	23.95	23.61	0.34
F05	6	Unknown	TNFIP3	SYBR	30.94	31.01	0.12
F06	6	Unknown	TNFIP3	SYBR	31.17	31.01	0.12
F07	6	Unknown	TNFIP3	SYBR	30.91	31.01	0.12
F08	6	Unknown	Bactin	SYBR	24.01	23.68	0.25
F09	6	Unknown	Bactin	SYBR	23.42	23.68	0.25
F10	6	Unknown	Bactin	SYBR	23.61	23.68	0.25
F11	9	Negative	TNFIP3	SYBR	0
G02	7	Unknown	NFKBIA	SYBR	24.72	24.96	0.18
G03	7	Unknown	NFKBIA	SYBR	25.00	24.96	0.18
G04	7	Unknown	NFKBIA	SYBR	25.15	24.96	0.18
G05	7	Unknown	TNFIP3	SYBR	31.84	31.99	0.10
G06	7	Unknown	TNFIP3	SYBR	32.06	31.99	0.10
G07	7	Unknown	TNFIP3	SYBR	32.06	31.99	0.10
G08	7	Unknown	Bactin	SYBR	22.77	22.73	0.03
G09	7	Unknown	Bactin	SYBR	22.69	22.73	0.03
G10	7	Unknown	Bactin	SYBR	22.74	22.73	0.03
G11	9	Negative	Bactin	SYBR	0
H02	8	Unknown	NFKBIA	SYBR	24.85	24.74	0.21
H03	8	Unknown	NFKBIA	SYBR	24.93	24.74	0.21
H04	8	Unknown	NFKBIA	SYBR	24.45	24.74	0.21
H05	8	Unknown	TNFIP3	SYBR	31.79	31.79	0.07
H06	8	Unknown	TNFIP3	SYBR	31.88	31.79	0.07
H07	8	Unknown	TNFIP3	SYBR	31.70	31.79	0.07
H08	8	Unknown	Bactin	SYBR	21.84	21.81	0.06
H09	8	Unknown	Bactin	SYBR	21.86	21.81	0.06
H10	8	Unknown	Bactin	SYBR	21.73	21.81	0.06
H11	9	Negative	Bactin	SYBR	0
