# Supplementary material for: Aqueous Artemisia argyi extract mitigates acute lung injury in association with coordinated alterations in gut microbiota, metabolic homeostasis, and pulmonary inflammatory gene expression
Source: Front Immunol. 2026 Apr 2;17:1770675. doi: 10.3389/fimmu.2026.1770675 (PMC13082973; doi:10.3389/fimmu.2026.1770675)
Supplement: Supplementary file 1 [file DataSheet1.zip › Data/qPCR/NFKBIA TNFIP3/NFKBIA TNFIP3 LPS+AEAAM.txt]

Quan. Result
Well	Sample ID	Property	Target	Dye	Ct	Ct Mean	Ct SD	Concentration	Aver. Con.	Con. SD
A02	1	Unknown	NFKBIA	SYBR	23.88	23.55	0.24
A03	1	Unknown	NFKBIA	SYBR	23.43	23.55	0.24
A04	1	Unknown	NFKBIA	SYBR	23.34	23.55	0.24
A05	1	Unknown	TNFIP3	SYBR	30.27	30.28	0.01
A06	1	Unknown	TNFIP3	SYBR	30.28	30.28	0.01
A07	1	Unknown	TNFIP3	SYBR	30.30	30.28	0.01
A08	1	Unknown	Bactin	SYBR	21.15	21.29	0.13
A09	1	Unknown	Bactin	SYBR	21.25	21.29	0.13
A10	1	Unknown	Bactin	SYBR	21.46	21.29	0.13
A11	9	Negative	NFKBIA	SYBR	0
B02	2	Unknown	NFKBIA	SYBR	24.10	23.72	0.27
B03	2	Unknown	NFKBIA	SYBR	23.53	23.72	0.27
B04	2	Unknown	NFKBIA	SYBR	23.52	23.72	0.27
B05	2	Unknown	TNFIP3	SYBR	31.90	31.90	0.25
B06	2	Unknown	TNFIP3	SYBR	32.20	31.90	0.25
B07	2	Unknown	TNFIP3	SYBR	31.59	31.90	0.25
B08	2	Unknown	Bactin	SYBR	22.47	22.47	0.00
B09	2	Unknown	Bactin	SYBR	22.48	22.47	0.00
B10	2	Unknown	Bactin	SYBR	22.47	22.47	0.00
B11	9	Negative	NFKBIA	SYBR	0
C02	3	Unknown	NFKBIA	SYBR	24.99	24.97	0.04
C03	3	Unknown	NFKBIA	SYBR	25.00	24.97	0.04
C04	3	Unknown	NFKBIA	SYBR	24.92	24.97	0.04
C05	3	Unknown	TNFIP3	SYBR	30.10	30.31	0.23
C06	3	Unknown	TNFIP3	SYBR	30.21	30.31	0.23
C07	3	Unknown	TNFIP3	SYBR	30.63	30.31	0.23
C08	3	Unknown	Bactin	SYBR	23.49	23.48	0.08
C09	3	Unknown	Bactin	SYBR	23.57	23.48	0.08
C10	3	Unknown	Bactin	SYBR	23.38	23.48	0.08
C11	9	Negative	NFKBIA	SYBR	0
D02	4	Unknown	NFKBIA	SYBR	24.19	24.09	0.07
D03	4	Unknown	NFKBIA	SYBR	24.04	24.09	0.07
D04	4	Unknown	NFKBIA	SYBR	24.03	24.09	0.07
D05	4	Unknown	TNFIP3	SYBR	30.44	30.64	0.21
D06	4	Unknown	TNFIP3	SYBR	30.94	30.64	0.21
D07	4	Unknown	TNFIP3	SYBR	30.55	30.64	0.21
D08	4	Unknown	Bactin	SYBR	20.59	20.62	0.02
D09	4	Unknown	Bactin	SYBR	20.63	20.62	0.02
D10	4	Unknown	Bactin	SYBR	20.64	20.62	0.02
D11	9	Negative	TNFIP3	SYBR	0
E02	5	Unknown	NFKBIA	SYBR	24.08	23.88	0.19
E03	5	Unknown	NFKBIA	SYBR	23.93	23.88	0.19
E04	5	Unknown	NFKBIA	SYBR	23.63	23.88	0.19
E05	5	Unknown	TNFIP3	SYBR	32.28	32.24	0.18
E06	5	Unknown	TNFIP3	SYBR	32.00	32.24	0.18
E07	5	Unknown	TNFIP3	SYBR	32.43	32.24	0.18
E08	5	Unknown	Bactin	SYBR	24.75	24.46	0.21
E09	5	Unknown	Bactin	SYBR	24.38	24.46	0.21
E10	5	Unknown	Bactin	SYBR	24.26	24.46	0.21
E11	9	Negative	TNFIP3	SYBR	0
F02	6	Unknown	NFKBIA	SYBR	22.63	22.60	0.03
F03	6	Unknown	NFKBIA	SYBR	22.56	22.60	0.03
F04	6	Unknown	NFKBIA	SYBR	22.62	22.60	0.03
F05	6	Unknown	TNFIP3	SYBR	30.39	30.21	0.14
F06	6	Unknown	TNFIP3	SYBR	30.19	30.21	0.14
F07	6	Unknown	TNFIP3	SYBR	30.04	30.21	0.14
F08	6	Unknown	Bactin	SYBR	22.78	22.73	0.07
F09	6	Unknown	Bactin	SYBR	22.63	22.73	0.07
F10	6	Unknown	Bactin	SYBR	22.77	22.73	0.07
F11	9	Negative	TNFIP3	SYBR	0
G02	7	Unknown	NFKBIA	SYBR	25.25	25.09	0.14
G03	7	Unknown	NFKBIA	SYBR	24.90	25.09	0.14
G04	7	Unknown	NFKBIA	SYBR	25.12	25.09	0.14
G05	7	Unknown	TNFIP3	SYBR	32.73	32.49	0.17
G06	7	Unknown	TNFIP3	SYBR	32.33	32.49	0.17
G07	7	Unknown	TNFIP3	SYBR	32.40	32.49	0.17
G08	7	Unknown	Bactin	SYBR	22.69	22.74	0.05
G09	7	Unknown	Bactin	SYBR	22.73	22.74	0.05
G10	7	Unknown	Bactin	SYBR	22.81	22.74	0.05
G11	9	Negative	Bactin	SYBR	0
H02	8	Unknown	NFKBIA	SYBR	24.93	24.83	0.08
H03	8	Unknown	NFKBIA	SYBR	24.82	24.83	0.08
H04	8	Unknown	NFKBIA	SYBR	24.74	24.83	0.08
H05	8	Unknown	TNFIP3	SYBR	31.91	31.91	0.03
H06	8	Unknown	TNFIP3	SYBR	31.95	31.91	0.03
H07	8	Unknown	TNFIP3	SYBR	31.88	31.91	0.03
H08	8	Unknown	Bactin	SYBR	21.87	21.89	0.05
H09	8	Unknown	Bactin	SYBR	21.85	21.89	0.05
H10	8	Unknown	Bactin	SYBR	21.96	21.89	0.05
H11	9	Negative	Bactin	SYBR	0
