# Supplementary material for: Aqueous Artemisia argyi extract mitigates acute lung injury in association with coordinated alterations in gut microbiota, metabolic homeostasis, and pulmonary inflammatory gene expression
Source: Front Immunol. 2026 Apr 2;17:1770675. doi: 10.3389/fimmu.2026.1770675 (PMC13082973; doi:10.3389/fimmu.2026.1770675)
Supplement: Supplementary file 1 [file DataSheet1.zip › Data/qPCR/NFKBIA TNFIP3/NFKBIA TNFIP3 LPS.txt]

Quan. Result
Well	Sample ID	Property	Target	Dye	Ct	Ct Mean	Ct SD	Concentration	Aver. Con.	Con. SD
A02	1	Unknown	NFKBIA	SYBR	24.75	24.51	0.17
A03	1	Unknown	NFKBIA	SYBR	24.36	24.51	0.17
A04	1	Unknown	NFKBIA	SYBR	24.43	24.51	0.17
A05	1	Unknown	TNFIP3	SYBR	30.90	30.91	0.27
A06	1	Unknown	TNFIP3	SYBR	31.25	30.91	0.27
A07	1	Unknown	TNFIP3	SYBR	30.58	30.91	0.27
A08	1	Unknown	Bactin	SYBR	22.25	22.25	0.01
A09	1	Unknown	Bactin	SYBR	22.24	22.25	0.01
A10	1	Unknown	Bactin	SYBR	22.27	22.25	0.01
A11	9	Negative	NFKBIA	SYBR	0
B02	2	Unknown	NFKBIA	SYBR	23.01	23.24	0.19
B03	2	Unknown	NFKBIA	SYBR	23.23	23.24	0.19
B04	2	Unknown	NFKBIA	SYBR	23.47	23.24	0.19
B05	2	Unknown	TNFIP3	SYBR	31.12	30.90	0.23
B06	2	Unknown	TNFIP3	SYBR	30.59	30.90	0.23
B07	2	Unknown	TNFIP3	SYBR	30.99	30.90	0.23
B08	2	Unknown	Bactin	SYBR	22.13	22.00	0.11
B09	2	Unknown	Bactin	SYBR	22.00	22.00	0.11
B10	2	Unknown	Bactin	SYBR	21.86	22.00	0.11
B11	9	Negative	NFKBIA	SYBR	0
C02	3	Unknown	NFKBIA	SYBR	24.51	24.55	0.04
C03	3	Unknown	NFKBIA	SYBR	24.54	24.55	0.04
C04	3	Unknown	NFKBIA	SYBR	24.61	24.55	0.04
C05	3	Unknown	TNFIP3	SYBR	29.54	29.59	0.07
C06	3	Unknown	TNFIP3	SYBR	29.69	29.59	0.07
C07	3	Unknown	TNFIP3	SYBR	29.54	29.59	0.07
C08	3	Unknown	Bactin	SYBR	23.48	23.51	0.03
C09	3	Unknown	Bactin	SYBR	23.56	23.51	0.03
C10	3	Unknown	Bactin	SYBR	23.50	23.51	0.03
C11	9	Negative	NFKBIA	SYBR	0
D02	4	Unknown	NFKBIA	SYBR	24.10	24.07	0.02
D03	4	Unknown	NFKBIA	SYBR	24.07	24.07	0.02
D04	4	Unknown	NFKBIA	SYBR	24.05	24.07	0.02
D05	4	Unknown	TNFIP3	SYBR	30.66	30.29	0.28
D06	4	Unknown	TNFIP3	SYBR	29.97	30.29	0.28
D07	4	Unknown	TNFIP3	SYBR	30.25	30.29	0.28
D08	4	Unknown	Bactin	SYBR	20.41	20.47	0.11
D09	4	Unknown	Bactin	SYBR	20.63	20.47	0.11
D10	4	Unknown	Bactin	SYBR	20.37	20.47	0.11
D11	9	Negative	TNFIP3	SYBR	0
E02	5	Unknown	NFKBIA	SYBR	23.92	23.92	0.00
E03	5	Unknown	NFKBIA	SYBR	23.92	23.92	0.00
E04	5	Unknown	NFKBIA	SYBR	23.91	23.92	0.00
E05	5	Unknown	TNFIP3	SYBR	31.82	32.15	0.27
E06	5	Unknown	TNFIP3	SYBR	32.15	32.15	0.27
E07	5	Unknown	TNFIP3	SYBR	32.47	32.15	0.27
E08	5	Unknown	Bactin	SYBR	24.51	24.65	0.16
E09	5	Unknown	Bactin	SYBR	24.56	24.65	0.16
E10	5	Unknown	Bactin	SYBR	24.87	24.65	0.16
E11	9	Negative	TNFIP3	SYBR	0
F02	6	Unknown	NFKBIA	SYBR	22.73	22.63	0.07
F03	6	Unknown	NFKBIA	SYBR	22.57	22.63	0.07
F04	6	Unknown	NFKBIA	SYBR	22.59	22.63	0.07
F05	6	Unknown	TNFIP3	SYBR	29.93	30.00	0.10
F06	6	Unknown	TNFIP3	SYBR	29.94	30.00	0.10
F07	6	Unknown	TNFIP3	SYBR	30.14	30.00	0.10
F08	6	Unknown	Bactin	SYBR	22.81	22.74	0.05
F09	6	Unknown	Bactin	SYBR	22.70	22.74	0.05
F10	6	Unknown	Bactin	SYBR	22.72	22.74	0.05
F11	9	Negative	TNFIP3	SYBR	0
G02	7	Unknown	NFKBIA	SYBR	24.78	24.83	0.04
G03	7	Unknown	NFKBIA	SYBR	24.84	24.83	0.04
G04	7	Unknown	NFKBIA	SYBR	24.87	24.83	0.04
G05	7	Unknown	TNFIP3	SYBR	31.34	31.66	0.25
G06	7	Unknown	TNFIP3	SYBR	31.68	31.66	0.25
G07	7	Unknown	TNFIP3	SYBR	31.96	31.66	0.25
G08	7	Unknown	Bactin	SYBR	22.62	22.65	0.02
G09	7	Unknown	Bactin	SYBR	22.67	22.65	0.02
G10	7	Unknown	Bactin	SYBR	22.66	22.65	0.02
G11	9	Negative	Bactin	SYBR	0
H02	8	Unknown	NFKBIA	SYBR	23.97	23.88	0.09
H03	8	Unknown	NFKBIA	SYBR	23.75	23.88	0.09
H04	8	Unknown	NFKBIA	SYBR	23.92	23.88	0.09
H05	8	Unknown	TNFIP3	SYBR	30.48	30.49	0.08
H06	8	Unknown	TNFIP3	SYBR	30.59	30.49	0.08
H07	8	Unknown	TNFIP3	SYBR	30.39	30.49	0.08
H08	8	Unknown	Bactin	SYBR	20.93	20.95	0.03
H09	8	Unknown	Bactin	SYBR	20.93	20.95	0.03
H10	8	Unknown	Bactin	SYBR	21.00	20.95	0.03
H11	9	Negative	Bactin	SYBR	0
