# Supplementary material for: Aqueous Artemisia argyi extract mitigates acute lung injury in association with coordinated alterations in gut microbiota, metabolic homeostasis, and pulmonary inflammatory gene expression
Source: Front Immunol. 2026 Apr 2;17:1770675. doi: 10.3389/fimmu.2026.1770675 (PMC13082973; doi:10.3389/fimmu.2026.1770675)
Supplement: Supplementary file 1 [file DataSheet1.zip › Data/qPCR/PI3KCA MYD88/PI3KCA MYD88 Ctrl.txt]

Quan. Result
Well	Sample ID	Property	Target	Dye	Ct	Ct Mean	Ct SD	Concentration	Aver. Con.	Con. SD
W001	1	Unknown	PI3KC1	SYBR	25.83	25.74	0.2
W002	1	Unknown	PI3KC1	SYBR	25.46	25.74	0.2
W003	1	Unknown	PI3KC1	SYBR	25.93	25.74	0.2
W005	1	Unknown	MYD88	SYBR	21.66	21.25	0.52
W006	1	Unknown	MYD88	SYBR	21.57	21.25	0.52
W007	1	Unknown	MYD88	SYBR	20.52	21.25	0.52
W009	1	Unknown	Bactin	SYBR	21.56	22.13	0.44
W010	1	Unknown	Bactin	SYBR	22.62	22.13	0.44
W011	1	Unknown	Bactin	SYBR	22.21	22.13	0.44
W012	1	Negative	Bactin	SYBR	0
W013	2	Unknown	PI3KC1	SYBR	22.39	22.74	0.25
W014	2	Unknown	PI3KC1	SYBR	22.87	22.74	0.25
W015	2	Unknown	PI3KC1	SYBR	22.96	22.74	0.25
W017	2	Unknown	MYD88	SYBR	22.59	22.56	0.32
W018	2	Unknown	MYD88	SYBR	22.93	22.56	0.32
W019	2	Unknown	MYD88	SYBR	22.16	22.56	0.32
W021	2	Unknown	Bactin	SYBR	22.03	22.22	0.25
W022	2	Unknown	Bactin	SYBR	22.58	22.22	0.25
W023	2	Unknown	Bactin	SYBR	22.05	22.22	0.25
W024	2	Negative	Bactin	SYBR	0
W025	3	Unknown	PI3KC1	SYBR	23.31	22.99	0.27
W026	3	Unknown	PI3KC1	SYBR	23.01	22.99	0.27
W027	3	Unknown	PI3KC1	SYBR	22.65	22.99	0.27
W029	3	Unknown	MYD88	SYBR	21.25	21.03	0.28
W030	3	Unknown	MYD88	SYBR	21.2	21.03	0.28
W031	3	Unknown	MYD88	SYBR	20.64	21.03	0.28
W033	3	Unknown	Bactin	SYBR	22.8	23.02	0.24
W034	3	Unknown	Bactin	SYBR	22.9	23.02	0.24
W035	3	Unknown	Bactin	SYBR	23.36	23.02	0.24
W036	3	Negative	Bactin	SYBR	0
W037	4	Unknown	PI3KC1	SYBR	23.37	23.39	0.16
W038	4	Unknown	PI3KC1	SYBR	23.59	23.39	0.16
W039	4	Unknown	PI3KC1	SYBR	23.21	23.39	0.16
W041	4	Unknown	MYD88	SYBR	21.19	20.98	0.34
W042	4	Unknown	MYD88	SYBR	20.5	20.98	0.34
W043	4	Unknown	MYD88	SYBR	21.26	20.98	0.34
W045	4	Unknown	Bactin	SYBR	22.47	22.27	0.49
W046	4	Unknown	Bactin	SYBR	22.74	22.27	0.49
W047	4	Unknown	Bactin	SYBR	21.6	22.27	0.49
W048	4	Negative	Bactin	SYBR	0
W049	5	Unknown	PI3KC1	SYBR	25.94	26.34	0.43
W050	5	Unknown	PI3KC1	SYBR	26.14	26.34	0.43
W051	5	Unknown	PI3KC1	SYBR	26.94	26.34	0.43
W053	5	Unknown	MYD88	SYBR	22.61	22.74	0.48
W054	5	Unknown	MYD88	SYBR	22.23	22.74	0.48
W055	5	Unknown	MYD88	SYBR	23.38	22.74	0.48
W057	5	Unknown	Bactin	SYBR	24.75	24.25	0.5
W058	5	Unknown	Bactin	SYBR	24.44	24.25	0.5
W059	5	Unknown	Bactin	SYBR	23.56	24.25	0.5
W060	5	Negative	Bactin	SYBR	0
W061	6	Unknown	PI3KC1	SYBR	22.29	22.49	0.41
W062	6	Unknown	PI3KC1	SYBR	22.12	22.49	0.41
W063	6	Unknown	PI3KC1	SYBR	23.06	22.49	0.41
W065	6	Unknown	MYD88	SYBR	22.75	23.24	0.36
W066	6	Unknown	MYD88	SYBR	23.39	23.24	0.36
W067	6	Unknown	MYD88	SYBR	23.58	23.24	0.36
W069	6	Unknown	Bactin	SYBR	22.05	22.1	0.06
W070	6	Unknown	Bactin	SYBR	22.19	22.1	0.06
W071	6	Unknown	Bactin	SYBR	22.06	22.1	0.06
W072	6	Negative	Bactin	SYBR	0
W073	7	Unknown	PI3KC1	SYBR	27.76	27.27	0.48
W074	7	Unknown	PI3KC1	SYBR	27.44	27.27	0.48
W075	7	Unknown	PI3KC1	SYBR	26.61	27.27	0.48
W077	7	Unknown	MYD88	SYBR	22.15	21.93	0.2
W078	7	Unknown	MYD88	SYBR	21.67	21.93	0.2
W079	7	Unknown	MYD88	SYBR	21.97	21.93	0.2
W081	7	Unknown	Bactin	SYBR	23.01	23.33	0.25
W082	7	Unknown	Bactin	SYBR	23.38	23.33	0.25
W083	7	Unknown	Bactin	SYBR	23.61	23.33	0.25
W084	7	Negative	Bactin	SYBR	0
W085	8	Unknown	PI3KC1	SYBR	22.11	22.18	0.22
W086	8	Unknown	PI3KC1	SYBR	22.48	22.18	0.22
W087	8	Unknown	PI3KC1	SYBR	21.95	22.18	0.22
W089	8	Unknown	MYD88	SYBR	25.99	26.08	0.08
W090	8	Unknown	MYD88	SYBR	26.07	26.08	0.08
W091	8	Unknown	MYD88	SYBR	26.18	26.08	0.08
W093	8	Unknown	Bactin	SYBR	22.44	22.83	0.42
W094	8	Unknown	Bactin	SYBR	23.42	22.83	0.42
W095	8	Unknown	Bactin	SYBR	22.63	22.83	0.42
W096	8	Negative	Bactin	SYBR	0
