# Supplementary material for: Aqueous Artemisia argyi extract mitigates acute lung injury in association with coordinated alterations in gut microbiota, metabolic homeostasis, and pulmonary inflammatory gene expression
Source: Front Immunol. 2026 Apr 2;17:1770675. doi: 10.3389/fimmu.2026.1770675 (PMC13082973; doi:10.3389/fimmu.2026.1770675)
Supplement: Supplementary file 1 [file DataSheet1.zip › Data/qPCR/PI3KCA MYD88/PI3KCA MYD88 LPS+AEAAH.txt]

Quan. Result

Well	Sample ID	Property	Target	Dye	Ct	Ct Mean	Ct SD	Concentration	Aver. Con.	Con. SD
W001	1	Unknown	PI3KC1	SYBR	25.17	25.14	0.05			
W002	1	Unknown	PI3KC1	SYBR	25.06	25.14	0.05			
W003	1	Unknown	PI3KC1	SYBR	25.18	25.14	0.05						
W005	1	Unknown	MYD88	SYBR	19.93	19.6	0.32			
W006	1	Unknown	MYD88	SYBR	19.71	19.6	0.32			
W007	1	Unknown	MYD88	SYBR	19.17	19.6	0.32							
W009	1	Unknown	Bactin	SYBR	22.55	22.0	0.39			
W010	1	Unknown	Bactin	SYBR	21.72	22.0	0.39			
W011	1	Unknown	Bactin	SYBR	21.74	22.0	0.39			
W012	1	Negative	Bactin	SYBR	0					
W013	2	Unknown	PI3KC1	SYBR	22.1	22.13	0.04			
W014	2	Unknown	PI3KC1	SYBR	22.1	22.13	0.04			
W015	2	Unknown	PI3KC1	SYBR	22.18	22.13	0.04							
W017	2	Unknown	MYD88	SYBR	21.15	21.13	0.4			
W018	2	Unknown	MYD88	SYBR	20.62	21.13	0.4			
W019	2	Unknown	MYD88	SYBR	21.61	21.13	0.4							
W021	2	Unknown	Bactin	SYBR	22.15	22.12	0.02			
W022	2	Unknown	Bactin	SYBR	22.09	22.12	0.02			
W023	2	Unknown	Bactin	SYBR	22.13	22.12	0.02			
W024	2	Negative	Bactin	SYBR	0					
W025	3	Unknown	PI3KC1	SYBR	21.74	21.9	0.17			
W026	3	Unknown	PI3KC1	SYBR	22.14	21.9	0.17			
W027	3	Unknown	PI3KC1	SYBR	21.81	21.9	0.17				
W029	3	Unknown	MYD88	SYBR	20.13	19.77	0.38			
W030	3	Unknown	MYD88	SYBR	19.93	19.77	0.38			
W031	3	Unknown	MYD88	SYBR	19.25	19.77	0.38			
W033	3	Unknown	Bactin	SYBR	23.08	23.04	0.09			
W034	3	Unknown	Bactin	SYBR	23.12	23.04	0.09			
W035	3	Unknown	Bactin	SYBR	22.91	23.04	0.09			
W036	3	Negative	Bactin	SYBR	0					
W037	4	Unknown	PI3KC1	SYBR	23.01	22.92	0.12			
W038	4	Unknown	PI3KC1	SYBR	23.01	22.92	0.12			
W039	4	Unknown	PI3KC1	SYBR	22.75	22.92	0.12			
W041	4	Unknown	MYD88	SYBR	18.96	19.3	0.24			
W042	4	Unknown	MYD88	SYBR	19.48	19.3	0.24			
W043	4	Unknown	MYD88	SYBR	19.46	19.3	0.24			
W045	4	Unknown	Bactin	SYBR	22.05	22.27	0.16			
W046	4	Unknown	Bactin	SYBR	22.41	22.27	0.16			
W047	4	Unknown	Bactin	SYBR	22.34	22.27	0.16			
W048	4	Negative	Bactin	SYBR	0					
W049	5	Unknown	PI3KC1	SYBR	25.65	25.75	0.07			
W050	5	Unknown	PI3KC1	SYBR	25.8	25.75	0.07			
W051	5	Unknown	PI3KC1	SYBR	25.8	25.75	0.07			
W053	5	Unknown	MYD88	SYBR	21.38	21.01	0.45			
W054	5	Unknown	MYD88	SYBR	20.38	21.01	0.45			
W055	5	Unknown	MYD88	SYBR	21.28	21.01	0.45			
W057	5	Unknown	Bactin	SYBR	24.44	24.18	0.21			
W058	5	Unknown	Bactin	SYBR	24.18	24.18	0.21			
W059	5	Unknown	Bactin	SYBR	23.93	24.18	0.21			
W060	5	Negative	Bactin	SYBR	0					
W061	6	Unknown	PI3KC1	SYBR	21.92	21.94	0.04			
W062	6	Unknown	PI3KC1	SYBR	22.0	21.94	0.04			
W063	6	Unknown	PI3KC1	SYBR	21.9	21.94	0.04			
W065	6	Unknown	MYD88	SYBR	21.26	21.55	0.21			
W066	6	Unknown	MYD88	SYBR	21.62	21.55	0.21			
W067	6	Unknown	MYD88	SYBR	21.77	21.55	0.21			
W069	6	Unknown	Bactin	SYBR	21.88	22.0	0.13			
W070	6	Unknown	Bactin	SYBR	22.18	22.0	0.13			
W071	6	Unknown	Bactin	SYBR	21.93	22.0	0.13			
W072	6	Negative	Bactin	SYBR	0					
W073	7	Unknown	PI3KC1	SYBR	26.83	26.78	0.3			
W074	7	Unknown	PI3KC1	SYBR	26.38	26.78	0.3			
W075	7	Unknown	PI3KC1	SYBR	27.12	26.78	0.3			
W077	7	Unknown	MYD88	SYBR	20.13	20.19	0.06			
W078	7	Unknown	MYD88	SYBR	20.28	20.19	0.06			
W079	7	Unknown	MYD88	SYBR	20.17	20.19	0.06			
W081	7	Unknown	Bactin	SYBR	23.52	23.36	0.14			
W082	7	Unknown	Bactin	SYBR	23.18	23.36	0.14			
W083	7	Unknown	Bactin	SYBR	23.37	23.36	0.14			
W084	7	Negative	Bactin	SYBR	0					
W085	8	Unknown	PI3KC1	SYBR	21.79	21.89	0.18			
W086	8	Unknown	PI3KC1	SYBR	22.14	21.89	0.18			
W087	8	Unknown	PI3KC1	SYBR	21.73	21.89	0.18			
W089	8	Unknown	MYD88	SYBR	24.98	24.89	0.26			
W090	8	Unknown	MYD88	SYBR	25.15	24.89	0.26			
W091	8	Unknown	MYD88	SYBR	24.54	24.89	0.26			
W093	8	Unknown	Bactin	SYBR	23.33	23.0	0.24			
W094	8	Unknown	Bactin	SYBR	22.78	23.0	0.24			
W095	8	Unknown	Bactin	SYBR	22.9	23.0	0.24			
W096	8	Negative	Bactin	SYBR	0					
