# Supplementary material for: Aqueous Artemisia argyi extract mitigates acute lung injury in association with coordinated alterations in gut microbiota, metabolic homeostasis, and pulmonary inflammatory gene expression
Source: Front Immunol. 2026 Apr 2;17:1770675. doi: 10.3389/fimmu.2026.1770675 (PMC13082973; doi:10.3389/fimmu.2026.1770675)
Supplement: Supplementary file 1 [file DataSheet1.zip › Data/qPCR/PI3KCA MYD88/PI3KCA MYD88 LPS+AEAAL.txt]

Quan. Result
Well	Sample ID	Property	Target	Dye	Ct	Ct Mean	Ct SD	Concentration	Aver. Con.	Con. SD
W001	1	Unknown	PI3KC1	SYBR	25.36	25.17	0.14
W002	1	Unknown	PI3KC1	SYBR	25.11	25.17	0.14
W003	1	Unknown	PI3KC1	SYBR	25.03	25.17	0.14
W005	1	Unknown	MYD88	SYBR	19.57	19.5	0.1
W006	1	Unknown	MYD88	SYBR	19.36	19.5	0.1
W007	1	Unknown	MYD88	SYBR	19.56	19.5	0.1
W009	1	Unknown	Bactin	SYBR	22.08	22.24	0.28
W010	1	Unknown	Bactin	SYBR	22.0	22.24	0.28
W011	1	Unknown	Bactin	SYBR	22.64	22.24	0.28
W012	1	Negative	Bactin	SYBR	0
W013	2	Unknown	PI3KC1	SYBR	21.6	21.94	0.25
W014	2	Unknown	PI3KC1	SYBR	22.04	21.94	0.25
W015	2	Unknown	PI3KC1	SYBR	22.18	21.94	0.25
W017	2	Unknown	MYD88	SYBR	20.93	20.78	0.12
W018	2	Unknown	MYD88	SYBR	20.78	20.78	0.12
W019	2	Unknown	MYD88	SYBR	20.63	20.78	0.12
W021	2	Unknown	Bactin	SYBR	21.98	22.15	0.12
W022	2	Unknown	Bactin	SYBR	22.27	22.15	0.12
W023	2	Unknown	Bactin	SYBR	22.21	22.15	0.12
W024	2	Negative	Bactin	SYBR	0
W025	3	Unknown	PI3KC1	SYBR	22.32	22.48	0.11
W026	3	Unknown	PI3KC1	SYBR	22.58	22.48	0.11
W027	3	Unknown	PI3KC1	SYBR	22.53	22.48	0.11
W029	3	Unknown	MYD88	SYBR	18.89	19.29	0.4
W030	3	Unknown	MYD88	SYBR	19.83	19.29	0.4
W031	3	Unknown	MYD88	SYBR	19.16	19.29	0.4
W033	3	Unknown	Bactin	SYBR	23.08	23.01	0.09
W034	3	Unknown	Bactin	SYBR	22.88	23.01	0.09
W035	3	Unknown	Bactin	SYBR	23.07	23.01	0.09
W036	3	Negative	Bactin	SYBR	0
W037	4	Unknown	PI3KC1	SYBR	23.21	23.11	0.14
W038	4	Unknown	PI3KC1	SYBR	22.91	23.11	0.14
W039	4	Unknown	PI3KC1	SYBR	23.2	23.11	0.14
W041	4	Unknown	MYD88	SYBR	19.33	19.29	0.03
W042	4	Unknown	MYD88	SYBR	19.29	19.29	0.03
W043	4	Unknown	MYD88	SYBR	19.26	19.29	0.03
W045	4	Unknown	Bactin	SYBR	22.6	22.54	0.2
W046	4	Unknown	Bactin	SYBR	22.27	22.54	0.2
W047	4	Unknown	Bactin	SYBR	22.74	22.54	0.2
W048	4	Negative	Bactin	SYBR	0
W049	5	Unknown	PI3KC1	SYBR	26.92	26.8	0.31
W050	5	Unknown	PI3KC1	SYBR	26.37	26.8	0.31
W051	5	Unknown	PI3KC1	SYBR	27.1	26.8	0.31
W053	5	Unknown	MYD88	SYBR	21.87	21.48	0.31
W054	5	Unknown	MYD88	SYBR	21.11	21.48	0.31
W055	5	Unknown	MYD88	SYBR	21.46	21.48	0.31
W057	5	Unknown	Bactin	SYBR	25.16	24.75	0.29
W058	5	Unknown	Bactin	SYBR	24.5	24.75	0.29
W059	5	Unknown	Bactin	SYBR	24.59	24.75	0.29
W060	5	Negative	Bactin	SYBR	0
W061	6	Unknown	PI3KC1	SYBR	21.83	21.83	0.03
W062	6	Unknown	PI3KC1	SYBR	21.79	21.83	0.03
W063	6	Unknown	PI3KC1	SYBR	21.86	21.83	0.03
W065	6	Unknown	MYD88	SYBR	21.57	21.43	0.21
W066	6	Unknown	MYD88	SYBR	21.14	21.43	0.21
W067	6	Unknown	MYD88	SYBR	21.58	21.43	0.21
W069	6	Unknown	Bactin	SYBR	21.85	22.1	0.21
W070	6	Unknown	Bactin	SYBR	22.37	22.1	0.21
W071	6	Unknown	Bactin	SYBR	22.07	22.1	0.21
W072	6	Negative	Bactin	SYBR	0
W073	7	Unknown	PI3KC1	SYBR	26.4	26.44	0.23
W074	7	Unknown	PI3KC1	SYBR	26.73	26.44	0.23
W075	7	Unknown	PI3KC1	SYBR	26.18	26.44	0.23
W077	7	Unknown	MYD88	SYBR	19.71	20.1	0.31
W078	7	Unknown	MYD88	SYBR	20.13	20.1	0.31
W079	7	Unknown	MYD88	SYBR	20.46	20.1	0.31
W081	7	Unknown	Bactin	SYBR	23.38	23.22	0.24
W082	7	Unknown	Bactin	SYBR	23.41	23.22	0.24
W083	7	Unknown	Bactin	SYBR	22.88	23.22	0.24
W084	7	Negative	Bactin	SYBR	0
W085	8	Unknown	PI3KC1	SYBR	21.19	21.63	0.33
W086	8	Unknown	PI3KC1	SYBR	21.74	21.63	0.33
W087	8	Unknown	PI3KC1	SYBR	21.97	21.63	0.33
W089	8	Unknown	MYD88	SYBR	24.9	24.76	0.2
W090	8	Unknown	MYD88	SYBR	24.48	24.76	0.2
W091	8	Unknown	MYD88	SYBR	24.89	24.76	0.2
W093	8	Unknown	Bactin	SYBR	23.0	22.94	0.1
W094	8	Unknown	Bactin	SYBR	22.79	22.94	0.1
W095	8	Unknown	Bactin	SYBR	23.02	22.94	0.1
W096	8	Negative	Bactin	SYBR	0
