# Supplementary material for: Aqueous Artemisia argyi extract mitigates acute lung injury in association with coordinated alterations in gut microbiota, metabolic homeostasis, and pulmonary inflammatory gene expression
Source: Front Immunol. 2026 Apr 2;17:1770675. doi: 10.3389/fimmu.2026.1770675 (PMC13082973; doi:10.3389/fimmu.2026.1770675)
Supplement: Supplementary file 1 [file DataSheet1.zip › Data/qPCR/PI3KCA MYD88/PI3KCA MYD88 LPS+AEAAM.txt]

Quan. Result

Well	Sample ID	Property	Target	Dye	Ct	Ct Mean	Ct SD	Concentration	Aver. Con.	Con. SD
W001	1	Unknown	PI3KC1	SYBR	25.34	25.31	0.02			
W002	1	Unknown	PI3KC1	SYBR	25.31	25.31	0.02			
W003	1	Unknown	PI3KC1	SYBR	25.29	25.31	0.02							
W005	1	Unknown	MYD88	SYBR	19.49	19.72	0.28			
W006	1	Unknown	MYD88	SYBR	19.56	19.72	0.28			
W007	1	Unknown	MYD88	SYBR	20.11	19.72	0.28							
W009	1	Unknown	Bactin	SYBR	22.15	22.27	0.11			
W010	1	Unknown	Bactin	SYBR	22.23	22.27	0.11			
W011	1	Unknown	Bactin	SYBR	22.42	22.27	0.11			
W012	1	Negative	Bactin	SYBR	0					
W013	2	Unknown	PI3KC1	SYBR	22.16	22.12	0.05			
W014	2	Unknown	PI3KC1	SYBR	22.14	22.12	0.05			
W015	2	Unknown	PI3KC1	SYBR	22.05	22.12	0.05							
W017	2	Unknown	MYD88	SYBR	20.57	20.6	0.03			
W018	2	Unknown	MYD88	SYBR	20.59	20.6	0.03			
W019	2	Unknown	MYD88	SYBR	20.64	20.6	0.03						
W021	2	Unknown	Bactin	SYBR	21.96	22.07	0.21			
W022	2	Unknown	Bactin	SYBR	21.88	22.07	0.21			
W023	2	Unknown	Bactin	SYBR	22.37	22.07	0.21			
W024	2	Negative	Bactin	SYBR	0					
W025	3	Unknown	PI3KC1	SYBR	22.56	22.56	0.12			
W026	3	Unknown	PI3KC1	SYBR	22.7	22.56	0.12			
W027	3	Unknown	PI3KC1	SYBR	22.41	22.56	0.12					
W029	3	Unknown	MYD88	SYBR	19.33	19.32	0.02			
W030	3	Unknown	MYD88	SYBR	19.35	19.32	0.02			
W031	3	Unknown	MYD88	SYBR	19.29	19.32	0.02				
W033	3	Unknown	Bactin	SYBR	23.06	23.05	0.16			
W034	3	Unknown	Bactin	SYBR	23.24	23.05	0.16			
W035	3	Unknown	Bactin	SYBR	22.84	23.05	0.16			
W036	3	Negative	Bactin	SYBR	0					
W037	4	Unknown	PI3KC1	SYBR	22.72	22.76	0.03			
W038	4	Unknown	PI3KC1	SYBR	22.76	22.76	0.03			
W039	4	Unknown	PI3KC1	SYBR	22.8	22.76	0.03			
W041	4	Unknown	MYD88	SYBR	19.26	19.09	0.15			
W042	4	Unknown	MYD88	SYBR	19.12	19.09	0.15			
W043	4	Unknown	MYD88	SYBR	18.9	19.09	0.15			
W045	4	Unknown	Bactin	SYBR	22.2	22.23	0.19			
W046	4	Unknown	Bactin	SYBR	22.48	22.23	0.19			
W047	4	Unknown	Bactin	SYBR	22.02	22.23	0.19			
W048	4	Negative	Bactin	SYBR	0					
W049	5	Unknown	PI3KC1	SYBR	25.36	25.62	0.19			
W050	5	Unknown	PI3KC1	SYBR	25.75	25.62	0.19			
W051	5	Unknown	PI3KC1	SYBR	25.76	25.62	0.19			
W053	5	Unknown	MYD88	SYBR	21.59	21.13	0.33			
W054	5	Unknown	MYD88	SYBR	20.86	21.13	0.33			
W055	5	Unknown	MYD88	SYBR	20.93	21.13	0.33			
W057	5	Unknown	Bactin	SYBR	24.19	24.14	0.21			
W058	5	Unknown	Bactin	SYBR	24.37	24.14	0.21			
W059	5	Unknown	Bactin	SYBR	23.86	24.14	0.21			
W060	5	Negative	Bactin	SYBR	0					
W061	6	Unknown	PI3KC1	SYBR	22.04	21.89	0.14			
W062	6	Unknown	PI3KC1	SYBR	21.92	21.89	0.14			
W063	6	Unknown	PI3KC1	SYBR	21.7	21.89	0.14			
W065	6	Unknown	MYD88	SYBR	21.76	21.53	0.33			
W066	6	Unknown	MYD88	SYBR	21.76	21.53	0.33			
W067	6	Unknown	MYD88	SYBR	21.06	21.53	0.33			
W069	6	Unknown	Bactin	SYBR	22.12	22.04	0.15			
W070	6	Unknown	Bactin	SYBR	21.84	22.04	0.15			
W071	6	Unknown	Bactin	SYBR	22.17	22.04	0.15			
W072	6	Negative	Bactin	SYBR	0					
W073	7	Unknown	PI3KC1	SYBR	26.73	26.62	0.22			
W074	7	Unknown	PI3KC1	SYBR	26.82	26.62	0.22			
W075	7	Unknown	PI3KC1	SYBR	26.31	26.62	0.22			
W077	7	Unknown	MYD88	SYBR	20.38	20.29	0.07			
W078	7	Unknown	MYD88	SYBR	20.29	20.29	0.07			
W079	7	Unknown	MYD88	SYBR	20.21	20.29	0.07			
W081	7	Unknown	Bactin	SYBR	23.29	23.37	0.14			
W082	7	Unknown	Bactin	SYBR	23.25	23.37	0.14			
W083	7	Unknown	Bactin	SYBR	23.56	23.37	0.14			
W084	7	Negative	Bactin	SYBR	0					
W085	8	Unknown	PI3KC1	SYBR	22.02	21.48	0.45			
W086	8	Unknown	PI3KC1	SYBR	20.93	21.48	0.45			
W087	8	Unknown	PI3KC1	SYBR	21.5	21.48	0.45			
W089	8	Unknown	MYD88	SYBR	25.0	24.67	0.46			
W090	8	Unknown	MYD88	SYBR	24.02	24.67	0.46			
W091	8	Unknown	MYD88	SYBR	25.0	24.67	0.46			
W093	8	Unknown	Bactin	SYBR	23.03	22.76	0.33			
W094	8	Unknown	Bactin	SYBR	22.95	22.76	0.33			
W095	8	Unknown	Bactin	SYBR	22.29	22.76	0.33			
W096	8	Negative	Bactin	SYBR	0					
