# Supplementary material for: Aqueous Artemisia argyi extract mitigates acute lung injury in association with coordinated alterations in gut microbiota, metabolic homeostasis, and pulmonary inflammatory gene expression
Source: Front Immunol. 2026 Apr 2;17:1770675. doi: 10.3389/fimmu.2026.1770675 (PMC13082973; doi:10.3389/fimmu.2026.1770675)
Supplement: Supplementary file 1 [file DataSheet1.zip › Data/qPCR/PI3KCA MYD88/PI3KCA MYD88 LPS.txt]

Quan. Result

Well	Sample ID	Property	Target	Dye	Ct	Ct Mean	Ct SD	Concentration	Aver. Con.	Con. SD
W001	1	Unknown	PI3KC1	SYBR	25.08	25.15	0.06			
W002	1	Unknown	PI3KC1	SYBR	25.22	25.15	0.06			
W003	1	Unknown	PI3KC1	SYBR	25.15	25.15	0.06						
W005	1	Unknown	MYD88	SYBR	19.39	19.4	0.01			
W006	1	Unknown	MYD88	SYBR	19.41	19.4	0.01			
W007	1	Unknown	MYD88	SYBR	19.39	19.4	0.01						
W009	1	Unknown	Bactin	SYBR	21.97	22.12	0.1			
W010	1	Unknown	Bactin	SYBR	22.2	22.12	0.1			
W011	1	Unknown	Bactin	SYBR	22.18	22.12	0.1			
W012	1	Negative	Bactin	SYBR	0					
W013	2	Unknown	PI3KC1	SYBR	21.88	21.88	0.4			
W014	2	Unknown	PI3KC1	SYBR	22.37	21.88	0.4			
W015	2	Unknown	PI3KC1	SYBR	21.4	21.88	0.4						
W017	2	Unknown	MYD88	SYBR	20.96	20.66	0.22			
W018	2	Unknown	MYD88	SYBR	20.6	20.66	0.22			
W019	2	Unknown	MYD88	SYBR	20.43	20.66	0.22					
W021	2	Unknown	Bactin	SYBR	21.75	22.24	0.42			
W022	2	Unknown	Bactin	SYBR	22.18	22.24	0.42			
W023	2	Unknown	Bactin	SYBR	22.78	22.24	0.42			
W024	2	Negative	Bactin	SYBR	0					
W025	3	Unknown	PI3KC1	SYBR	22.23	22.13	0.08			
W026	3	Unknown	PI3KC1	SYBR	22.11	22.13	0.08			
W027	3	Unknown	PI3KC1	SYBR	22.04	22.13	0.08					
W029	3	Unknown	MYD88	SYBR	19.0	19.31	0.26			
W030	3	Unknown	MYD88	SYBR	19.29	19.31	0.26			
W031	3	Unknown	MYD88	SYBR	19.64	19.31	0.26					
W033	3	Unknown	Bactin	SYBR	23.04	22.98	0.05			
W034	3	Unknown	Bactin	SYBR	23.0	22.98	0.05			
W035	3	Unknown	Bactin	SYBR	22.91	22.98	0.05			
W036	3	Negative	Bactin	SYBR	0					
W037	4	Unknown	PI3KC1	SYBR	22.68	22.63	0.08			
W038	4	Unknown	PI3KC1	SYBR	22.69	22.63	0.08			
W039	4	Unknown	PI3KC1	SYBR	22.51	22.63	0.08					
W041	4	Unknown	MYD88	SYBR	19.59	19.34	0.32			
W042	4	Unknown	MYD88	SYBR	19.53	19.34	0.32			
W043	4	Unknown	MYD88	SYBR	18.89	19.34	0.32					
W045	4	Unknown	Bactin	SYBR	22.21	22.18	0.17			
W046	4	Unknown	Bactin	SYBR	22.38	22.18	0.17			
W047	4	Unknown	Bactin	SYBR	21.96	22.18	0.17			
W048	4	Negative	Bactin	SYBR	0					
W049	5	Unknown	PI3KC1	SYBR	25.43	25.64	0.15			
W050	5	Unknown	PI3KC1	SYBR	25.73	25.64	0.15			
W051	5	Unknown	PI3KC1	SYBR	25.76	25.64	0.15						
W053	5	Unknown	MYD88	SYBR	20.35	20.75	0.37			
W054	5	Unknown	MYD88	SYBR	21.24	20.75	0.37			
W055	5	Unknown	MYD88	SYBR	20.65	20.75	0.37							
W057	5	Unknown	Bactin	SYBR	24.26	24.12	0.17			
W058	5	Unknown	Bactin	SYBR	24.21	24.12	0.17			
W059	5	Unknown	Bactin	SYBR	23.88	24.12	0.17			
W060	5	Negative	Bactin	SYBR	0					
W061	6	Unknown	PI3KC1	SYBR	22.04	21.98	0.05			
W062	6	Unknown	PI3KC1	SYBR	21.91	21.98	0.05			
W063	6	Unknown	PI3KC1	SYBR	22.0	21.98	0.05					
W065	6	Unknown	MYD88	SYBR	21.88	21.69	0.23			
W066	6	Unknown	MYD88	SYBR	21.82	21.69	0.23			
W067	6	Unknown	MYD88	SYBR	21.36	21.69	0.23					
W069	6	Unknown	Bactin	SYBR	22.29	22.26	0.07			
W070	6	Unknown	Bactin	SYBR	22.17	22.26	0.07			
W071	6	Unknown	Bactin	SYBR	22.33	22.26	0.07			
W072	6	Negative	Bactin	SYBR	0					
W073	7	Unknown	PI3KC1	SYBR	27.12	26.68	0.43			
W074	7	Unknown	PI3KC1	SYBR	26.84	26.68	0.43			
W075	7	Unknown	PI3KC1	SYBR	26.09	26.68	0.43						
W077	7	Unknown	MYD88	SYBR	19.57	20.04	0.33			
W078	7	Unknown	MYD88	SYBR	20.29	20.04	0.33			
W079	7	Unknown	MYD88	SYBR	20.27	20.04	0.33						
W081	7	Unknown	Bactin	SYBR	23.57	23.4	0.19			
W082	7	Unknown	Bactin	SYBR	23.48	23.4	0.19			
W083	7	Unknown	Bactin	SYBR	23.14	23.4	0.19			
W084	7	Negative	Bactin	SYBR	0					
W085	8	Unknown	PI3KC1	SYBR	21.19	21.33	0.1			
W086	8	Unknown	PI3KC1	SYBR	21.42	21.33	0.1			
W087	8	Unknown	PI3KC1	SYBR	21.38	21.33	0.1					
W089	8	Unknown	MYD88	SYBR	24.66	24.21	0.45			
W090	8	Unknown	MYD88	SYBR	24.36	24.21	0.45			
W091	8	Unknown	MYD88	SYBR	23.6	24.21	0.45					
W093	8	Unknown	Bactin	SYBR	22.51	22.5	0.08			
W094	8	Unknown	Bactin	SYBR	22.4	22.5	0.08			
W095	8	Unknown	Bactin	SYBR	22.6	22.5	0.08			
W096	8	Negative	Bactin	SYBR	0					
