# Supplementary material for: Aqueous Artemisia argyi extract mitigates acute lung injury in association with coordinated alterations in gut microbiota, metabolic homeostasis, and pulmonary inflammatory gene expression
Source: Front Immunol. 2026 Apr 2;17:1770675. doi: 10.3389/fimmu.2026.1770675 (PMC13082973; doi:10.3389/fimmu.2026.1770675)
Supplement: Supplementary file 1 [file DataSheet1.zip › Data/qPCR/TLR4 CXCL2/TLR4 CXCL2 Ctrl.txt]

Quan. Result
Well	Sample ID	Property	Target	Dye	Ct	Ct Mean	Ct SD	Concentration	Aver. Con.	Con. SD
A02	1	Unknown	TLR4	SYBR	29.65	29.8	0.14
A03	1	Unknown	TLR4	SYBR	29.78	29.8	0.14
A04	1	Unknown	TLR4	SYBR	29.98	29.8	0.14
A05	1	Unknown	Cxcl2	SYBR	33.42	33.61	0.16
A06	1	Unknown	Cxcl2	SYBR	33.61	33.61	0.16
A07	1	Unknown	Cxcl2	SYBR	33.8	33.61	0.16
A08	1	Unknown	Bactin	SYBR	21.55	21.68	0.1
A09	1	Unknown	Bactin	SYBR	21.69	21.68	0.1
A10	1	Unknown	Bactin	SYBR	21.8	21.68	0.1
A11	9	Negative	TLR4	SYBR	0.0	0.0	0.0
B02	2	Unknown	TLR4	SYBR	26.79	26.95	0.12
B03	2	Unknown	TLR4	SYBR	27.08	26.95	0.12
B04	2	Unknown	TLR4	SYBR	26.98	26.95	0.12
B05	2	Unknown	Cxcl2	SYBR	30.54	30.95	0.29
B06	2	Unknown	Cxcl2	SYBR	31.08	30.95	0.29
B07	2	Unknown	Cxcl2	SYBR	31.22	30.95	0.29
B08	2	Unknown	Bactin	SYBR	18.54	18.71	0.12
B09	2	Unknown	Bactin	SYBR	18.74	18.71	0.12
B10	2	Unknown	Bactin	SYBR	18.84	18.71	0.12
B11	9	Negative	Bactin	SYBR	0.0	0.0	0.0
C02	3	Unknown	TLR4	SYBR	27.79	27.94	0.12
C03	3	Unknown	TLR4	SYBR	28.08	27.94	0.12
C04	3	Unknown	TLR4	SYBR	27.95	27.94	0.12
C05	3	Unknown	Cxcl2	SYBR	32.26	32.52	0.21
C06	3	Unknown	Cxcl2	SYBR	32.52	32.52	0.21
C07	3	Unknown	Cxcl2	SYBR	32.77	32.52	0.21
C08	3	Unknown	Bactin	SYBR	19.25	19.79	0.48
C09	3	Unknown	Bactin	SYBR	19.69	19.79	0.48
C10	3	Unknown	Bactin	SYBR	20.42	19.79	0.48
C11	9	Negative	TLR4	SYBR	0.0	0.0	0.0
D02	4	Unknown	TLR4	SYBR	27.32	27.65	0.25
D03	4	Unknown	TLR4	SYBR	27.73	27.65	0.25
D04	4	Unknown	TLR4	SYBR	27.91	27.65	0.25
D05	4	Unknown	Cxcl2	SYBR	31.98	32.08	0.21
D06	4	Unknown	Cxcl2	SYBR	31.88	32.08	0.21
D07	4	Unknown	Cxcl2	SYBR	32.37	32.08	0.21
D08	4	Unknown	Bactin	SYBR	19.45	19.7	0.22
D09	4	Unknown	Bactin	SYBR	19.66	19.7	0.22
D10	4	Unknown	Bactin	SYBR	19.98	19.7	0.22
D11	9	Negative	Cxcl2	SYBR	0.0	0.0	0.0
E02	5	Unknown	TLR4	SYBR	30.16	30.51	0.26
E03	5	Unknown	TLR4	SYBR	30.57	30.51	0.26
E04	5	Unknown	TLR4	SYBR	30.8	30.51	0.26
E05	5	Unknown	Cxcl2	SYBR	34.06	34.26	0.19
E06	5	Unknown	Cxcl2	SYBR	34.21	34.26	0.19
E07	5	Unknown	Cxcl2	SYBR	34.51	34.26	0.19
E08	5	Unknown	Bactin	SYBR	22.4	22.23	0.13
E09	5	Unknown	Bactin	SYBR	22.07	22.23	0.13
E10	5	Unknown	Bactin	SYBR	22.23	22.23	0.13
E11	9	Negative	TLR4	SYBR	0.0	0.0	0.0
F02	6	Unknown	TLR4	SYBR	29.65	29.99	0.24
F03	6	Unknown	TLR4	SYBR	30.22	29.99	0.24
F04	6	Unknown	TLR4	SYBR	30.09	29.99	0.24
F05	6	Unknown	Cxcl2	SYBR	33.35	33.72	0.41
F06	6	Unknown	Cxcl2	SYBR	33.52	33.72	0.41
F07	6	Unknown	Cxcl2	SYBR	34.3	33.72	0.41
F08	6	Unknown	Bactin	SYBR	21.71	21.71	0.13
F09	6	Unknown	Bactin	SYBR	21.55	21.71	0.13
F10	6	Unknown	Bactin	SYBR	21.87	21.71	0.13
F11	9	Negative	Bactin	SYBR	0.0	0.0	0.0
G02	7	Unknown	TLR4	SYBR	30.95	31.32	0.32
G03	7	Unknown	TLR4	SYBR	31.28	31.32	0.32
G04	7	Unknown	TLR4	SYBR	31.72	31.32	0.32
G05	7	Unknown	Cxcl2	SYBR	34.73	34.95	0.16
G06	7	Unknown	Cxcl2	SYBR	35.01	34.95	0.16
G07	7	Unknown	Cxcl2	SYBR	35.11	34.95	0.16
G08	7	Unknown	Bactin	SYBR	22.76	22.99	0.17
G09	7	Unknown	Bactin	SYBR	23.05	22.99	0.17
G10	7	Unknown	Bactin	SYBR	23.17	22.99	0.17
G11	9	Negative	TLR4	SYBR	0.0	0.0	0.0
H02	8	Unknown	TLR4	SYBR	27.17	27.45	0.21
H03	8	Unknown	TLR4	SYBR	27.48	27.45	0.21
H04	8	Unknown	TLR4	SYBR	27.69	27.45	0.21
H05	8	Unknown	Cxcl2	SYBR	30.37	30.52	0.12
H06	8	Unknown	Cxcl2	SYBR	30.51	30.52	0.12
H07	8	Unknown	Cxcl2	SYBR	30.67	30.52	0.12
H08	8	Unknown	Bactin	SYBR	19.09	19.14	0.09
H09	8	Unknown	Bactin	SYBR	19.06	19.14	0.09
H10	8	Unknown	Bactin	SYBR	19.27	19.14	0.09
H11	9	Negative	Bactin	SYBR	0.0	0.0	0.0
