# Supplementary material for: Aqueous Artemisia argyi extract mitigates acute lung injury in association with coordinated alterations in gut microbiota, metabolic homeostasis, and pulmonary inflammatory gene expression
Source: Front Immunol. 2026 Apr 2;17:1770675. doi: 10.3389/fimmu.2026.1770675 (PMC13082973; doi:10.3389/fimmu.2026.1770675)
Supplement: Supplementary file 1 [file DataSheet1.zip › Data/qPCR/TLR4 CXCL2/TLR4 CXCL2 LPS+AEAAH.txt]

Quan. Result
Well	Sample ID	Property	Target	Dye	Ct	Ct Mean	Ct SD	Concentration	Aver. Con.	Con. SD
A02	1	Unknown	TLR4	SYBR	28.09	28.24	0.14
A03	1	Unknown	TLR4	SYBR	28.2	28.24	0.14
A04	1	Unknown	TLR4	SYBR	28.42	28.24	0.14
A05	1	Unknown	Cxcl2	SYBR	27.02	27.36	0.39
A06	1	Unknown	Cxcl2	SYBR	27.15	27.36	0.39
A07	1	Unknown	Cxcl2	SYBR	27.9	27.36	0.39
A08	1	Unknown	Bactin	SYBR	20.94	21.37	0.35
A09	1	Unknown	Bactin	SYBR	21.39	21.37	0.35
A10	1	Unknown	Bactin	SYBR	21.79	21.37	0.35
A11	9	Negative	TLR4	SYBR	0.0	0.0	0.0
B02	2	Unknown	TLR4	SYBR	25.1	25.36	0.26
B03	2	Unknown	TLR4	SYBR	25.27	25.36	0.26
B04	2	Unknown	TLR4	SYBR	25.72	25.36	0.26
B05	2	Unknown	Cxcl2	SYBR	24.18	24.03	0.11
B06	2	Unknown	Cxcl2	SYBR	23.91	24.03	0.11
B07	2	Unknown	Cxcl2	SYBR	24.01	24.03	0.11
B08	2	Unknown	Bactin	SYBR	18.19	18.63	0.42
B09	2	Unknown	Bactin	SYBR	18.51	18.63	0.42
B10	2	Unknown	Bactin	SYBR	19.2	18.63	0.42
B11	9	Negative	Bactin	SYBR	0.0	0.0	0.0
C02	3	Unknown	TLR4	SYBR	26.5	26.44	0.18
C03	3	Unknown	TLR4	SYBR	26.63	26.44	0.18
C04	3	Unknown	TLR4	SYBR	26.19	26.44	0.18
C05	3	Unknown	Cxcl2	SYBR	24.84	25.03	0.18
C06	3	Unknown	Cxcl2	SYBR	24.97	25.03	0.18
C07	3	Unknown	Cxcl2	SYBR	25.27	25.03	0.18
C08	3	Unknown	Bactin	SYBR	19.95	20.22	0.24
C09	3	Unknown	Bactin	SYBR	20.18	20.22	0.24
C10	3	Unknown	Bactin	SYBR	20.53	20.22	0.24
C11	9	Negative	TLR4	SYBR	0.0	0.0	0.0
D02	4	Unknown	TLR4	SYBR	26.18	26.5	0.26
D03	4	Unknown	TLR4	SYBR	26.52	26.5	0.26
D04	4	Unknown	TLR4	SYBR	26.81	26.5	0.26
D05	4	Unknown	Cxcl2	SYBR	25.16	25.35	0.16
D06	4	Unknown	Cxcl2	SYBR	25.34	25.35	0.16
D07	4	Unknown	Cxcl2	SYBR	25.55	25.35	0.16
D08	4	Unknown	Bactin	SYBR	19.81	20.18	0.4
D09	4	Unknown	Bactin	SYBR	20.0	20.18	0.4
D10	4	Unknown	Bactin	SYBR	20.74	20.18	0.4
D11	9	Negative	Cxcl2	SYBR	0.0	0.0	0.0
E02	5	Unknown	TLR4	SYBR	28.95	29.28	0.32
E03	5	Unknown	TLR4	SYBR	29.18	29.28	0.32
E04	5	Unknown	TLR4	SYBR	29.72	29.28	0.32
E05	5	Unknown	Cxcl2	SYBR	28.03	28.01	0.16
E06	5	Unknown	Cxcl2	SYBR	27.81	28.01	0.16
E07	5	Unknown	Cxcl2	SYBR	28.2	28.01	0.16
E08	5	Unknown	Bactin	SYBR	22.22	22.24	0.18
E09	5	Unknown	Bactin	SYBR	22.04	22.24	0.18
E10	5	Unknown	Bactin	SYBR	22.47	22.24	0.18
E11	9	Negative	TLR4	SYBR	0.0	0.0	0.0
F02	6	Unknown	TLR4	SYBR	28.24	28.59	0.37
F03	6	Unknown	TLR4	SYBR	28.44	28.59	0.37
F04	6	Unknown	TLR4	SYBR	29.1	28.59	0.37
F05	6	Unknown	Cxcl2	SYBR	27.07	27.69	0.47
F06	6	Unknown	Cxcl2	SYBR	27.79	27.69	0.47
F07	6	Unknown	Cxcl2	SYBR	28.21	27.69	0.47
F08	6	Unknown	Bactin	SYBR	21.53	21.84	0.22
F09	6	Unknown	Bactin	SYBR	21.93	21.84	0.22
F10	6	Unknown	Bactin	SYBR	22.05	21.84	0.22
F11	9	Negative	Bactin	SYBR	0.0	0.0	0.0
G02	7	Unknown	TLR4	SYBR	29.39	29.59	0.18
G03	7	Unknown	TLR4	SYBR	29.54	29.59	0.18
G04	7	Unknown	TLR4	SYBR	29.83	29.59	0.18
G05	7	Unknown	Cxcl2	SYBR	28.17	28.45	0.21
G06	7	Unknown	Cxcl2	SYBR	28.5	28.45	0.21
G07	7	Unknown	Cxcl2	SYBR	28.69	28.45	0.21
G08	7	Unknown	Bactin	SYBR	23.41	23.22	0.16
G09	7	Unknown	Bactin	SYBR	23.02	23.22	0.16
G10	7	Unknown	Bactin	SYBR	23.23	23.22	0.16
G11	9	Negative	TLR4	SYBR	0.0	0.0	0.0
H02	8	Unknown	TLR4	SYBR	25.48	26.14	0.49
H03	8	Unknown	TLR4	SYBR	26.28	26.14	0.49
H04	8	Unknown	TLR4	SYBR	26.66	26.14	0.49
H05	8	Unknown	Cxcl2	SYBR	24.81	25.28	0.42
H06	8	Unknown	Cxcl2	SYBR	25.2	25.28	0.42
H07	8	Unknown	Cxcl2	SYBR	25.82	25.28	0.42
H08	8	Unknown	Bactin	SYBR	18.76	18.98	0.17
H09	8	Unknown	Bactin	SYBR	19.0	18.98	0.17
H10	8	Unknown	Bactin	SYBR	19.18	18.98	0.17
H11	9	Negative	Bactin	SYBR	0.0	0.0	0.0
