# Supplementary material for: Aqueous Artemisia argyi extract mitigates acute lung injury in association with coordinated alterations in gut microbiota, metabolic homeostasis, and pulmonary inflammatory gene expression
Source: Front Immunol. 2026 Apr 2;17:1770675. doi: 10.3389/fimmu.2026.1770675 (PMC13082973; doi:10.3389/fimmu.2026.1770675)
Supplement: Supplementary file 1 [file DataSheet1.zip › Data/qPCR/TLR4 CXCL2/TLR4 CXCL2 LPS+AEAAL.txt]

Quan. Result
Well	Sample ID	Property	Target	Dye	Ct	Ct Mean	Ct SD	Concentration	Aver. Con.	Con. SD
A02	1	Unknown	TLR4	SYBR	27.84	28.0	0.16
A03	1	Unknown	TLR4	SYBR	27.95	28.0	0.16
A04	1	Unknown	TLR4	SYBR	28.22	28.0	0.16
A05	1	Unknown	Cxcl2	SYBR	26.23	26.51	0.29
A06	1	Unknown	Cxcl2	SYBR	26.4	26.51	0.29
A07	1	Unknown	Cxcl2	SYBR	26.91	26.51	0.29
A08	1	Unknown	Bactin	SYBR	21.46	21.72	0.26
A09	1	Unknown	Bactin	SYBR	21.63	21.72	0.26
A10	1	Unknown	Bactin	SYBR	22.07	21.72	0.26
A11	9	Negative	TLR4	SYBR	0.0	0.0	0.0
B02	2	Unknown	TLR4	SYBR	24.66	25.21	0.41
B03	2	Unknown	TLR4	SYBR	25.31	25.21	0.41
B04	2	Unknown	TLR4	SYBR	25.65	25.21	0.41
B05	2	Unknown	Cxcl2	SYBR	23.58	23.46	0.11
B06	2	Unknown	Cxcl2	SYBR	23.31	23.46	0.11
B07	2	Unknown	Cxcl2	SYBR	23.48	23.46	0.11
B08	2	Unknown	Bactin	SYBR	18.98	19.21	0.18
B09	2	Unknown	Bactin	SYBR	19.22	19.21	0.18
B10	2	Unknown	Bactin	SYBR	19.42	19.21	0.18
B11	9	Negative	Bactin	SYBR	0.0	0.0	0.0
C02	3	Unknown	TLR4	SYBR	26.41	26.67	0.2
C03	3	Unknown	TLR4	SYBR	26.71	26.67	0.2
C04	3	Unknown	TLR4	SYBR	26.9	26.67	0.2
C05	3	Unknown	Cxcl2	SYBR	24.31	24.74	0.31
C06	3	Unknown	Cxcl2	SYBR	24.87	24.74	0.31
C07	3	Unknown	Cxcl2	SYBR	25.03	24.74	0.31
C08	3	Unknown	Bactin	SYBR	19.2	19.58	0.37
C09	3	Unknown	Bactin	SYBR	19.45	19.58	0.37
C10	3	Unknown	Bactin	SYBR	20.08	19.58	0.37
C11	9	Negative	TLR4	SYBR	0.0	0.0	0.0
D02	4	Unknown	TLR4	SYBR	25.69	26.01	0.26
D03	4	Unknown	TLR4	SYBR	26.02	26.01	0.26
D04	4	Unknown	TLR4	SYBR	26.33	26.01	0.26
D05	4	Unknown	Cxcl2	SYBR	24.0	24.32	0.27
D06	4	Unknown	Cxcl2	SYBR	24.31	24.32	0.27
D07	4	Unknown	Cxcl2	SYBR	24.65	24.32	0.27
D08	4	Unknown	Bactin	SYBR	19.69	19.7	0.02
D09	4	Unknown	Bactin	SYBR	19.68	19.7	0.02
D10	4	Unknown	Bactin	SYBR	19.73	19.7	0.02
D11	9	Negative	Cxcl2	SYBR	0.0	0.0	0.0
E02	5	Unknown	TLR4	SYBR	28.48	28.52	0.14
E03	5	Unknown	TLR4	SYBR	28.37	28.52	0.14
E04	5	Unknown	TLR4	SYBR	28.71	28.52	0.14
E05	5	Unknown	Cxcl2	SYBR	26.84	27.06	0.15
E06	5	Unknown	Cxcl2	SYBR	27.19	27.06	0.15
E07	5	Unknown	Cxcl2	SYBR	27.14	27.06	0.15
E08	5	Unknown	Bactin	SYBR	22.01	22.21	0.16
E09	5	Unknown	Bactin	SYBR	22.2	22.21	0.16
E10	5	Unknown	Bactin	SYBR	22.41	22.21	0.16
E11	9	Negative	TLR4	SYBR	0.0	0.0	0.0
F02	6	Unknown	TLR4	SYBR	28.26	28.77	0.45
F03	6	Unknown	TLR4	SYBR	28.69	28.77	0.45
F04	6	Unknown	TLR4	SYBR	29.36	28.77	0.45
F05	6	Unknown	Cxcl2	SYBR	27.26	27.34	0.22
F06	6	Unknown	Cxcl2	SYBR	27.13	27.34	0.22
F07	6	Unknown	Cxcl2	SYBR	27.64	27.34	0.22
F08	6	Unknown	Bactin	SYBR	21.61	21.92	0.22
F09	6	Unknown	Bactin	SYBR	22.02	21.92	0.22
F10	6	Unknown	Bactin	SYBR	22.12	21.92	0.22
F11	9	Negative	Bactin	SYBR	0.0	0.0	0.0
G02	7	Unknown	TLR4	SYBR	29.19	29.37	0.16
G03	7	Unknown	TLR4	SYBR	29.34	29.37	0.16
G04	7	Unknown	TLR4	SYBR	29.59	29.37	0.16
G05	7	Unknown	Cxcl2	SYBR	27.62	27.84	0.22
G06	7	Unknown	Cxcl2	SYBR	27.77	27.84	0.22
G07	7	Unknown	Cxcl2	SYBR	28.14	27.84	0.22
G08	7	Unknown	Bactin	SYBR	22.17	22.69	0.37
G09	7	Unknown	Bactin	SYBR	22.86	22.69	0.37
G10	7	Unknown	Bactin	SYBR	23.04	22.69	0.37
G11	9	Negative	TLR4	SYBR	0.0	0.0	0.0
H02	8	Unknown	TLR4	SYBR	24.91	25.51	0.43
H03	8	Unknown	TLR4	SYBR	25.75	25.51	0.43
H04	8	Unknown	TLR4	SYBR	25.87	25.51	0.43
H05	8	Unknown	Cxcl2	SYBR	23.06	23.7	0.49
H06	8	Unknown	Cxcl2	SYBR	23.79	23.7	0.49
H07	8	Unknown	Cxcl2	SYBR	24.24	23.7	0.49
H08	8	Unknown	Bactin	SYBR	18.82	19.04	0.16
H09	8	Unknown	Bactin	SYBR	19.12	19.04	0.16
H10	8	Unknown	Bactin	SYBR	19.19	19.04	0.16
H11	9	Negative	Bactin	SYBR	0.0	0.0	0.0
