# Supplementary material for: Aqueous Artemisia argyi extract mitigates acute lung injury in association with coordinated alterations in gut microbiota, metabolic homeostasis, and pulmonary inflammatory gene expression
Source: Front Immunol. 2026 Apr 2;17:1770675. doi: 10.3389/fimmu.2026.1770675 (PMC13082973; doi:10.3389/fimmu.2026.1770675)
Supplement: Supplementary file 1 [file DataSheet1.zip › Data/qPCR/TLR4 CXCL2/TLR4 CXCL2 LPS+AEAAM.txt]

Quan. Result
Well	Sample ID	Property	Target	Dye	Ct	Ct Mean	Ct SD	Concentration	Aver. Con.	Con. SD
A02	1	Unknown	TLR4	SYBR	28.08	28.23	0.11
A03	1	Unknown	TLR4	SYBR	28.25	28.23	0.11
A04	1	Unknown	TLR4	SYBR	28.35	28.23	0.11
A05	1	Unknown	Cxcl2	SYBR	27.18	27.06	0.11
A06	1	Unknown	Cxcl2	SYBR	26.92	27.06	0.11
A07	1	Unknown	Cxcl2	SYBR	27.08	27.06	0.11
A08	1	Unknown	Bactin	SYBR	21.46	21.64	0.16
A09	1	Unknown	Bactin	SYBR	21.85	21.64	0.16
A10	1	Unknown	Bactin	SYBR	21.62	21.64	0.16
A11	9	Negative	TLR4	SYBR	0.0	0.0	0.0
B02	2	Unknown	TLR4	SYBR	24.97	25.23	0.2
B03	2	Unknown	TLR4	SYBR	25.29	25.23	0.2
B04	2	Unknown	TLR4	SYBR	25.44	25.23	0.2
B05	2	Unknown	Cxcl2	SYBR	23.67	24.05	0.28
B06	2	Unknown	Cxcl2	SYBR	24.15	24.05	0.28
B07	2	Unknown	Cxcl2	SYBR	24.32	24.05	0.28
B08	2	Unknown	Bactin	SYBR	18.82	19.22	0.29
B09	2	Unknown	Bactin	SYBR	19.51	19.22	0.29
B10	2	Unknown	Bactin	SYBR	19.32	19.22	0.29
B11	9	Negative	Bactin	SYBR	0.0	0.0	0.0
C02	3	Unknown	TLR4	SYBR	26.12	26.57	0.36
C03	3	Unknown	TLR4	SYBR	26.59	26.57	0.36
C04	3	Unknown	TLR4	SYBR	27.0	26.57	0.36
C05	3	Unknown	Cxcl2	SYBR	24.48	24.68	0.15
C06	3	Unknown	Cxcl2	SYBR	24.83	24.68	0.15
C07	3	Unknown	Cxcl2	SYBR	24.73	24.68	0.15
C08	3	Unknown	Bactin	SYBR	19.63	19.78	0.11
C09	3	Unknown	Bactin	SYBR	19.9	19.78	0.11
C10	3	Unknown	Bactin	SYBR	19.82	19.78	0.11
C11	9	Negative	TLR4	SYBR	0.0	0.0	0.0
D02	4	Unknown	TLR4	SYBR	26.05	26.51	0.46
D03	4	Unknown	TLR4	SYBR	26.33	26.51	0.46
D04	4	Unknown	TLR4	SYBR	27.14	26.51	0.46
D05	4	Unknown	Cxcl2	SYBR	24.23	24.91	0.49
D06	4	Unknown	Cxcl2	SYBR	25.18	24.91	0.49
D07	4	Unknown	Cxcl2	SYBR	25.33	24.91	0.49
D08	4	Unknown	Bactin	SYBR	19.17	19.29	0.1
D09	4	Unknown	Bactin	SYBR	19.3	19.29	0.1
D10	4	Unknown	Bactin	SYBR	19.41	19.29	0.1
D11	9	Negative	Cxcl2	SYBR	0.0	0.0	0.0
E02	5	Unknown	TLR4	SYBR	28.29	28.57	0.27
E03	5	Unknown	TLR4	SYBR	28.5	28.57	0.27
E04	5	Unknown	TLR4	SYBR	28.93	28.57	0.27
E05	5	Unknown	Cxcl2	SYBR	26.77	27.26	0.46
E06	5	Unknown	Cxcl2	SYBR	27.14	27.26	0.46
E07	5	Unknown	Cxcl2	SYBR	27.87	27.26	0.46
E08	5	Unknown	Bactin	SYBR	21.8	22.05	0.21
E09	5	Unknown	Bactin	SYBR	22.31	22.05	0.21
E10	5	Unknown	Bactin	SYBR	22.04	22.05	0.21
E11	9	Negative	TLR4	SYBR	0.0	0.0	0.0
F02	6	Unknown	TLR4	SYBR	27.55	27.88	0.28
F03	6	Unknown	TLR4	SYBR	27.86	27.88	0.28
F04	6	Unknown	TLR4	SYBR	28.23	27.88	0.28
F05	6	Unknown	Cxcl2	SYBR	27.25	27.1	0.12
F06	6	Unknown	Cxcl2	SYBR	27.09	27.1	0.12
F07	6	Unknown	Cxcl2	SYBR	26.96	27.1	0.12
F08	6	Unknown	Bactin	SYBR	21.31	21.89	0.42
F09	6	Unknown	Bactin	SYBR	22.08	21.89	0.42
F10	6	Unknown	Bactin	SYBR	22.29	21.89	0.42
F11	9	Negative	Bactin	SYBR	0.0	0.0	0.0
G02	7	Unknown	TLR4	SYBR	29.18	29.28	0.23
G03	7	Unknown	TLR4	SYBR	29.05	29.28	0.23
G04	7	Unknown	TLR4	SYBR	29.6	29.28	0.23
G05	7	Unknown	Cxcl2	SYBR	28.58	28.58	0.13
G06	7	Unknown	Cxcl2	SYBR	28.41	28.58	0.13
G07	7	Unknown	Cxcl2	SYBR	28.74	28.58	0.13
G08	7	Unknown	Bactin	SYBR	22.77	23.25	0.37
G09	7	Unknown	Bactin	SYBR	23.3	23.25	0.37
G10	7	Unknown	Bactin	SYBR	23.67	23.25	0.37
G11	9	Negative	TLR4	SYBR	0.0	0.0	0.0
H02	8	Unknown	TLR4	SYBR	25.4	26.04	0.47
H03	8	Unknown	TLR4	SYBR	26.21	26.04	0.47
H04	8	Unknown	TLR4	SYBR	26.52	26.04	0.47
H05	8	Unknown	Cxcl2	SYBR	24.33	24.51	0.14
H06	8	Unknown	Cxcl2	SYBR	24.54	24.51	0.14
H07	8	Unknown	Cxcl2	SYBR	24.67	24.51	0.14
H08	8	Unknown	Bactin	SYBR	18.9	19.16	0.2
H09	8	Unknown	Bactin	SYBR	19.22	19.16	0.2
H10	8	Unknown	Bactin	SYBR	19.37	19.16	0.2
H11	9	Negative	Bactin	SYBR	0.0	0.0	0.0
