# Supplementary material for: Aqueous Artemisia argyi extract mitigates acute lung injury in association with coordinated alterations in gut microbiota, metabolic homeostasis, and pulmonary inflammatory gene expression
Source: Front Immunol. 2026 Apr 2;17:1770675. doi: 10.3389/fimmu.2026.1770675 (PMC13082973; doi:10.3389/fimmu.2026.1770675)
Supplement: Supplementary file 1 [file DataSheet1.zip › Data/qPCR/TLR4 CXCL2/TLR4 CXCL2 LPS.txt]

Quan. Result
Well	Sample ID	Property	Target	Dye	Ct	Ct Mean	Ct SD	Concentration	Aver. Con.	Con. SD
A02	1	Unknown	TLR4	SYBR	27.95	28.26	0.22
A03	1	Unknown	TLR4	SYBR	28.45	28.26	0.22
A04	1	Unknown	TLR4	SYBR	28.39	28.26	0.22
A05	1	Unknown	Cxcl2	SYBR	26.22	26.82	0.45
A06	1	Unknown	Cxcl2	SYBR	26.92	26.82	0.45
A07	1	Unknown	Cxcl2	SYBR	27.31	26.82	0.45
A08	1	Unknown	Bactin	SYBR	22.39	22.15	0.18
A09	1	Unknown	Bactin	SYBR	21.94	22.15	0.18
A10	1	Unknown	Bactin	SYBR	22.12	22.15	0.18
A11	9	Negative	TLR4	SYBR	0.0	0.0	0.0
B02	2	Unknown	TLR4	SYBR	24.87	25.04	0.14
B03	2	Unknown	TLR4	SYBR	25.03	25.04	0.14
B04	2	Unknown	TLR4	SYBR	25.21	25.04	0.14
B05	2	Unknown	Cxcl2	SYBR	22.93	23.45	0.41
B06	2	Unknown	Cxcl2	SYBR	23.51	23.45	0.41
B07	2	Unknown	Cxcl2	SYBR	23.92	23.45	0.41
B08	2	Unknown	Bactin	SYBR	18.26	18.44	0.17
B09	2	Unknown	Bactin	SYBR	18.4	18.44	0.17
B10	2	Unknown	Bactin	SYBR	18.67	18.44	0.17
B11	9	Negative	Bactin	SYBR	0.0	0.0	0.0
C02	3	Unknown	TLR4	SYBR	26.32	26.45	0.12
C03	3	Unknown	TLR4	SYBR	26.42	26.45	0.12
C04	3	Unknown	TLR4	SYBR	26.6	26.45	0.12
C05	3	Unknown	Cxcl2	SYBR	24.27	24.63	0.33
C06	3	Unknown	Cxcl2	SYBR	24.55	24.63	0.33
C07	3	Unknown	Cxcl2	SYBR	25.07	24.63	0.33
C08	3	Unknown	Bactin	SYBR	19.25	19.85	0.46
C09	3	Unknown	Bactin	SYBR	19.91	19.85	0.46
C10	3	Unknown	Bactin	SYBR	20.38	19.85	0.46
C11	9	Negative	TLR4	SYBR	0.0	0.0	0.0
D02	4	Unknown	TLR4	SYBR	25.79	25.98	0.17
D03	4	Unknown	TLR4	SYBR	25.94	25.98	0.17
D04	4	Unknown	TLR4	SYBR	26.2	25.98	0.17
D05	4	Unknown	Cxcl2	SYBR	24.18	24.2	0.16
D06	4	Unknown	Cxcl2	SYBR	24.02	24.2	0.16
D07	4	Unknown	Cxcl2	SYBR	24.41	24.2	0.16
D08	4	Unknown	Bactin	SYBR	19.63	19.96	0.38
D09	4	Unknown	Bactin	SYBR	19.77	19.96	0.38
D10	4	Unknown	Bactin	SYBR	20.49	19.96	0.38
D11	9	Negative	Cxcl2	SYBR	0.0	0.0	0.0
E02	5	Unknown	TLR4	SYBR	28.79	28.92	0.26
E03	5	Unknown	TLR4	SYBR	28.69	28.92	0.26
E04	5	Unknown	TLR4	SYBR	29.28	28.92	0.26
E05	5	Unknown	Cxcl2	SYBR	27.18	27.39	0.15
E06	5	Unknown	Cxcl2	SYBR	27.44	27.39	0.15
E07	5	Unknown	Cxcl2	SYBR	27.54	27.39	0.15
E08	5	Unknown	Bactin	SYBR	21.96	22.24	0.24
E09	5	Unknown	Bactin	SYBR	22.21	22.24	0.24
E10	5	Unknown	Bactin	SYBR	22.55	22.24	0.24
E11	9	Negative	TLR4	SYBR	0.0	0.0	0.0
F02	6	Unknown	TLR4	SYBR	27.87	28.37	0.36
F03	6	Unknown	TLR4	SYBR	28.53	28.37	0.36
F04	6	Unknown	TLR4	SYBR	28.7	28.37	0.36
F05	6	Unknown	Cxcl2	SYBR	27.59	27.6	0.13
F06	6	Unknown	Cxcl2	SYBR	27.77	27.6	0.13
F07	6	Unknown	Cxcl2	SYBR	27.45	27.6	0.13
F08	6	Unknown	Bactin	SYBR	21.41	21.79	0.3
F09	6	Unknown	Bactin	SYBR	21.82	21.79	0.3
F10	6	Unknown	Bactin	SYBR	22.15	21.79	0.3
F11	9	Negative	Bactin	SYBR	0.0	0.0	0.0
G02	7	Unknown	TLR4	SYBR	29.06	29.37	0.23
G03	7	Unknown	TLR4	SYBR	29.63	29.37	0.23
G04	7	Unknown	TLR4	SYBR	29.41	29.37	0.23
G05	7	Unknown	Cxcl2	SYBR	27.98	27.99	0.11
G06	7	Unknown	Cxcl2	SYBR	28.13	27.99	0.11
G07	7	Unknown	Cxcl2	SYBR	27.86	27.99	0.11
G08	7	Unknown	Bactin	SYBR	23.23	23.74	0.38
G09	7	Unknown	Bactin	SYBR	23.83	23.74	0.38
G10	7	Unknown	Bactin	SYBR	24.15	23.74	0.38
G11	9	Negative	TLR4	SYBR	0.0	0.0	0.0
H02	8	Unknown	TLR4	SYBR	24.91	25.28	0.28
H03	8	Unknown	TLR4	SYBR	25.34	25.28	0.28
H04	8	Unknown	TLR4	SYBR	25.6	25.28	0.28
H05	8	Unknown	Cxcl2	SYBR	23.86	24.46	0.44
H06	8	Unknown	Cxcl2	SYBR	24.6	24.46	0.44
H07	8	Unknown	Cxcl2	SYBR	24.92	24.46	0.44
H08	8	Unknown	Bactin	SYBR	18.33	18.75	0.31
H09	8	Unknown	Bactin	SYBR	18.89	18.75	0.31
H10	8	Unknown	Bactin	SYBR	19.04	18.75	0.31
H11	9	Negative	Bactin	SYBR	0.0	0.0	0.0
